# Supplementary material for: SCRMshaw: Supervised cis-regulatory module prediction for insect genomes
Source: PLoS One. 2024 Dec 5;19(12):e0311752. doi: 10.1371/journal.pone.0311752 (PMC11620701; doi:10.1371/journal.pone.0311752)
Supplement: S3 File — (BED) [file pone.0311752.s003.bed]

NC_037638.1	159640	160300	149.8	19.2999	gene-LOC726544	No_OrthoPara	0	inside	lr=3,lr=4,lr=5,lr=6	gene-Mir71	No_ID_mapped	19353	upstream	lr=3,lr=4,lr=5	mapping2.wing	imm	523
NC_037638.1	180410	181390	750.8	24.6965	gene-LOC726544	No_OrthoPara	0	inside	lr=2,lr=3,lr=4,lr=6	gene-Mir71	No_ID_mapped	40443	upstream	lr=2,lr=3,lr=4,lr=5	mapping2.wing	imm	87
NC_037638.1	188500	189420	935.4	30.4924	gene-LOC726544	No_OrthoPara	0	inside	lr=1,lr=1,lr=2,lr=3,lr=4,lr=5	gene-Mir71	No_ID_mapped	48303,48473	upstream	lr=1,lr=1,lr=2,lr=3,lr=4	mapping2.wing	hexmcd,imm	44
NC_037638.1	190410	191210	480	20.735	gene-LOC726544	No_OrthoPara	0	inside	lr=2,lr=3,lr=4,lr=5	gene-Mir71	No_ID_mapped	50263	upstream	lr=3,lr=5,lr=?	mapping2.wing	imm	182
NC_037638.1	525000	526430	482.4	22.576	gene-LOC102654047	No_OrthoPara	32505,33075	upstream	lr=1,lr=2,lr=1,lr=2,lr=3	gene-LOC410771	No_OrthoPara	40003,40683	downstream	lr=1,lr=2	mapping2.wing	imm,pac	179
NC_037638.1	606500	607000	3.5	0.3662	gene-LOC100577692	klu	43437	downstream	lr=2,lr=3	gene-LOC102654047	No_OrthoPara	46398	downstream	lr=1	mapping2.wing	pac	533
NC_037638.1	638250	639100	829.6	36.0284	gene-LOC100577692	klu	11407,11687	downstream	lr=1,lr=2,lr=3,lr=4,lr=1,lr=2,lr=3,lr=4,lr=5	gene-LOC107965716	No_ID_mapped	49966,50246	upstream	lr=1,lr=2,lr=3,lr=4,lr=5,lr=7,lr=1,lr=2,lr=?	mapping2.wing	hexmcd,imm	148
NC_037638.1	640750	641810	999.6	31.9414	gene-LOC100577692	klu	8787,9187	downstream	lr=1,lr=2,lr=3,lr=4,lr=5,lr=6,lr=1,lr=2,lr=3,lr=4,lr=6	gene-LOC107965716	No_ID_mapped	47346,47746	upstream	lr=1,lr=2,lr=3,lr=4,lr=5,lr=1,lr=2,lr=3,lr=4,lr=5,lr=7	mapping2.wing	hexmcd,imm	90
NC_037638.1	645250	646060	575.9	30.9858	gene-LOC100577692	klu	4547,4687	downstream	lr=1,lr=2,lr=3,lr=1,lr=2,lr=3,lr=4	gene-LOC107965716	No_ID_mapped	43106,43246	upstream	lr=1,lr=2,lr=3,lr=4	mapping2.wing	hexmcd,imm	242
NC_037638.1	657140	657930	556.9	22.2607	gene-LOC100577692	klu	0	inside	lr=1,lr=2,lr=3,lr=4,lr=5,lr=7	gene-LOC107965716	No_ID_mapped	31356	upstream	lr=1,lr=2,lr=3,lr=4,lr=5,lr=8	mapping2.wing	imm	142
NC_037638.1	660540	661190	226	20.2037	gene-LOC100577692	klu	0	inside	lr=1,lr=2,lr=3,lr=4,lr=5,lr=6	gene-LOC107965716	No_ID_mapped	27956	upstream	lr=2,lr=3,lr=4,lr=6,lr=7	mapping2.wing	imm	404
NC_037638.1	684250	685000	8.9	0.383	gene-LOC100577692	klu	0	inside	lr=1,lr=2	gene-LOC107965716	No_ID_mapped	4246	upstream	lr=1,lr=2,lr=3	mapping2.wing	pac	140
NC_037638.1	696790	697580	344.5	20.3877	gene-LOC100577692,gene-LOC107965716	klu,srRNA,No_ID_mapped	0	inside	lr=1,lr=2,lr=3,lr=4,lr=5,lr=6,lr=7,lr=8	gene-LOC100577692,gene-LOC107965716	klu,srRNA,No_ID_mapped	0	inside	lr=1,lr=2,lr=3,lr=4,lr=5,lr=6,lr=7	mapping2.wing	imm	292
NC_037638.1	709000	710000	391.9	27.1304	gene-LOC107965716	No_ID_mapped	0	inside	lr=2,lr=3,lr=4,lr=3,lr=4,lr=5,lr=6,lr=7	gene-LOC100577692	klu	7091	upstream	lr=1,lr=2,lr=3,lr=3,lr=4,lr=5,lr=6,lr=7	mapping2.wing	hexmcd,pac	345
NC_037638.1	770500	771250	13.6	0.4167	gene-LOC107965716	No_ID_mapped	33772	downstream	lr=1,lr=2,lr=3,lr=4	gene-LOC410769	Psa	45789	upstream	lr=1,lr=2,lr=3	mapping2.wing	pac	25
NC_037638.1	785250	786000	10.8	0.4164	gene-LOC410769	Psa	31039	upstream	lr=1,lr=2,lr=3	gene-Emc	emc	36555	downstream	lr=1,lr=2	mapping2.wing	pac	76
NC_037638.1	846000	846750	657.5	30.0425	gene-LOC113219286	No_ID_mapped	2461	downstream	lr=1,lr=2	gene-LOC100578334	HLH54F	17811	downstream	lr=1,lr=2	mapping2.wing	hexmcd	207
NC_037638.1	1167250	1167750	5.4	0.3846	gene-LOC408626	No_OrthoPara	0	inside	lr=1	gene-LOC102655614	No_ID_mapped	4484	upstream	lr=1	mapping2.wing	pac	331
NC_037638.1	1197000	1197870	806.5	29.5396	gene-LOC726912	No_OrthoPara	0	inside	lr=2,lr=3,lr=4,lr=5,lr=3,lr=4	gene-LOC102655442	No_ID_mapped	16202,16342	upstream	lr=1,lr=1,lr=2	mapping2.wing	hexmcd,imm	151
NC_037638.1	1301750	1302250	7.1	0.3699	gene-LOC726912	No_OrthoPara	0	inside	lr=1,lr=2,lr=3,lr=4	gene-LOC107965930	No_ID_mapped	34883	downstream	lr=1,lr=2,lr=3,lr=4	mapping2.wing	pac	235
NC_037638.1	1304500	1305330	384.7	27.6135	gene-LOC726912	No_OrthoPara	0	inside	lr=2,lr=3,lr=4,lr=2,lr=3,lr=4,lr=5	gene-LOC107965930	No_ID_mapped	31993,32133	downstream	lr=2,lr=3,lr=2,lr=3,lr=4	mapping2.wing	hexmcd,imm	249
NC_037638.1	1317750	1318500	7.3	0.3926	gene-LOC726912	No_OrthoPara	0	inside	lr=1,lr=2,lr=3,lr=4	gene-LOC107965930	No_ID_mapped	18883	downstream	lr=1,lr=2,lr=3,lr=4	mapping2.wing	pac	217
NC_037638.1	1325190	1325890	410.8	20.9405	gene-LOC726912	No_OrthoPara	0	inside	lr=2,lr=3,lr=4,lr=5,lr=6	gene-LOC107965930	No_ID_mapped	11443	downstream	lr=2,lr=3,lr=4	mapping2.wing	imm	222
NC_037638.1	1357000	1358000	1176.6	34.0325	gene-LOC726912	No_OrthoPara	0	inside	lr=1,lr=2,lr=3,lr=4,lr=1,lr=2,lr=3,lr=4,lr=5,lr=2,lr=3,lr=4	gene-LOC107965930	No_ID_mapped	17168,17378,17418	upstream	lr=1,lr=2,lr=3,lr=1,lr=2,lr=3,lr=4	mapping2.wing	hexmcd,imm,pac	57
NC_037638.1	2596500	2597260	392.3	30.4477	gene-LOC100576147	fd102C	539,689	upstream	lr=1,lr=2	gene-LOC113219103	No_OrthoPara	10764,10774	upstream	lr=1	mapping2.wing	hexmcd,imm	344
NC_037638.1	2623000	2623820	519.5	29.3932	gene-LOC100576147	fd102C	21710,22030	downstream	lr=1,lr=2	gene-LOC724992	CG3817	24346,24416	upstream	lr=1,lr=1,lr=2	mapping2.wing	hexmcd,imm	160
NC_037638.1	2673000	2673750	5.3	0.3694	gene-LOC410758	mbl	1336	upstream	lr=2,lr=3,lr=5	gene-LOC724992	CG3817	24814	downstream	lr=1,lr=2	mapping2.wing	pac	339
NC_037638.1	2712500	2713250	6.8	0.3697	gene-LOC410758	mbl	0	inside	lr=2,lr=3,lr=4	gene-LOC724992	CG3817	64314	downstream	lr=?	mapping2.wing	pac	246
NC_037638.1	2766500	2767000	3.9	0.369	gene-LOC410758	mbl	0	inside	lr=2,lr=3,lr=4,lr=5	gene-LOC724992	CG3817	118064	downstream	lr=?	mapping2.wing	pac	467
NC_037638.1	2830500	2831000	4.4	0.3824	gene-LOC410758	mbl	0	inside	lr=2,lr=3	gene-LOC724992	CG3817	182064	downstream	lr=?	mapping2.wing	pac	421
NC_037638.1	2924750	2925500	12.5	0.4435	gene-LOC410758	mbl	0	inside	lr=1,lr=2,lr=3	gene-LOC410757	Clk	235549	upstream	lr=?	mapping2.wing	pac	46
NC_037638.1	3429750	3430500	8.4	0.3847	gene-LOC409780	bru1	0	inside	lr=1,lr=2	gene-LOC102656333	No_ID_mapped	104341	downstream	lr=?	mapping2.wing	pac	157
NC_037638.1	3578750	3579500	7.7	0.3896	gene-LOC409780	bru1	0	inside	lr=1,lr=2,lr=3	gene-LOC102656333	No_ID_mapped	253341	downstream	lr=?	mapping2.wing	pac	194
NC_037638.1	3648500	3649250	3.6	0.365	gene-LOC409780	bru1	0	inside	lr=2,lr=3	gene-LOC100577895	No_OrthoPara	269129	upstream	lr=?	mapping2.wing	pac	497
NC_037638.1	3945500	3946250	7.4	0.4082	gene-LOC100578042	No_OrthoPara	22080	upstream	lr=1	gene-LOC100577895	No_OrthoPara	26286	downstream	lr=1	mapping2.wing	pac	212
NC_037638.1	4873700	4874470	385.9	23.1849	gene-LOC408616	sd	0	inside	lr=1,lr=2	gene-LOC102654549	No_ID_mapped	37681	downstream	lr=1,lr=2	mapping2.wing	imm	247
NC_037638.1	5224000	5224750	4.2	0.3556	gene-LOC107966071	No_ID_mapped	1711	upstream	lr=1	gene-LOC413735	Gclm	3396	downstream	lr=1	mapping2.wing	pac	436
NC_037638.1	7408250	7409000	9.3	0.3902	gene-LOC113219185	No_OrthoPara	0	inside	lr=1,lr=2,lr=3,lr=4	gene-LOC726545	No_OrthoPara	149460	upstream	lr=?	mapping2.wing	pac	126
NC_037638.1	7492750	7493500	4.9	0.3712	gene-LOC113219185	No_OrthoPara	0	inside	lr=2,lr=3,lr=4	gene-LOC726545	No_OrthoPara	64960	upstream	lr=?	mapping2.wing	pac	367
NC_037638.1	7578360	7578960	222.8	22.2056	gene-LOC113219185	No_OrthoPara	0	inside	lr=1	gene-LOC726578	No_OrthoPara	11600	upstream	lr=1	mapping2.wing	imm	411
NC_037638.1	7583250	7583750	2.9	0.3867	gene-LOC113219185	No_OrthoPara	0	inside	lr=2,lr=3	gene-LOC726578	No_OrthoPara	6710	upstream	lr=1,lr=2	mapping2.wing	pac	589
NC_037638.1	7635750	7636750	11	0.3859	gene-LOC113219185	No_OrthoPara	0	inside	lr=1,lr=2,lr=3,lr=4,lr=6	gene-LOC726578	No_OrthoPara	42473	downstream	lr=1,lr=2	mapping2.wing	pac	71
NC_037638.1	8022750	8023410	396.8	27.7514	gene-LOC726729	crp	0	inside	lr=1	gene-LOC102656747	No_OrthoPara	28868,29028	upstream	lr=1	mapping2.wing	hexmcd,imm	341
NC_037638.1	8098750	8099500	3.2	0.3639	gene-LOC726729	crp	0	inside	lr=1	gene-LOC408604	GAPsec	68338	upstream	lr=?	mapping2.wing	pac	563
NC_037638.1	8393570	8394190	225.5	19.6594	gene-LOC408602,gene-LOC410733	Mrtf,CG9512,fiz	0	inside	lr=1,lr=2,lr=3	gene-LOC408602,gene-LOC410733	Mrtf,CG9512,fiz	0	inside	lr=1,lr=2,lr=3	mapping2.wing	imm	406
NC_037638.1	8408500	8409500	533.3	28.9948	gene-LOC408602	Mrtf	0	inside	lr=1,lr=2,lr=3,lr=3,lr=4,lr=5,lr=6	gene-LOC410733	CG9512,fiz	6981,7231	upstream	lr=1,lr=2,lr=3,lr=2,lr=3,lr=4	mapping2.wing	hexmcd,pac	174
NC_037638.1	8412000	8413060	1064.4	30.727	gene-LOC408602	Mrtf	0	inside	lr=1,lr=2,lr=3,lr=1,lr=2,lr=3,lr=4,lr=5	gene-LOC410733	CG9512,fiz	10731,10791	upstream	lr=1,lr=2,lr=3,lr=1,lr=2,lr=3,lr=4	mapping2.wing	hexmcd,imm	78
NC_037638.1	8413750	8414660	555.6	30.1516	gene-LOC408602	Mrtf	0	inside	lr=1,lr=2,lr=3,lr=1,lr=2,lr=3,lr=4,lr=1,lr=2,lr=3,lr=4,lr=5	gene-LOC410733	CG9512,fiz	12231,12391	upstream	lr=1,lr=2,lr=3,lr=1,lr=2,lr=3,lr=4	mapping2.wing	hexmcd,imm,pac	86
NC_037638.1	8490750	8491520	781.5	32.3469	gene-LOC408602	Mrtf	0	inside	lr=1,lr=2,lr=3,lr=1,lr=2,lr=3,lr=4	gene-LOC113219140	No_OrthoPara	715,865	upstream	lr=1,lr=1,lr=2	mapping2.wing	hexmcd,imm	155
NC_037638.1	8655000	8655750	10.5	0.3788	gene-LOC410732	Pdk1	0	inside	lr=1,lr=2,lr=3,lr=4,lr=6	gene-LOC113219090	No_ID_mapped	407	upstream	lr=1,lr=2	mapping2.wing	pac	78
NC_037638.1	8661250	8662000	5.4	0.3842	gene-LOC410732	Pdk1	0	inside	lr=1,lr=2,lr=3,lr=4,lr=6,lr=7	gene-LOC113219090	No_ID_mapped	6657	upstream	lr=1,lr=2	mapping2.wing	pac	330
NC_037638.1	8756250	8757000	452.3	27.8733	gene-LOC410732	Pdk1	0	inside	lr=1,lr=2,lr=3,lr=4	gene-LOC102653841	No_ID_mapped	13612	downstream	lr=1	mapping2.wing	hexmcd	301
NC_037638.1	8759250	8760000	4.2	0.3637	gene-LOC410732	Pdk1	0	inside	lr=2,lr=3,lr=4,lr=5,lr=6,lr=7	gene-LOC102653841	No_ID_mapped	16612	downstream	lr=1	mapping2.wing	pac	440
NC_037638.1	8801320	8802190	808.8	24.5774	gene-LOC410732	Pdk1	0	inside	lr=1,lr=2,lr=3,lr=7	gene-LOC102653841	No_ID_mapped	58802	downstream	lr=?	mapping2.wing	imm	71
NC_037638.1	8839950	8840580	261	21.8782	gene-LOC410732	Pdk1	0	inside	lr=2,lr=3,lr=4,lr=5,lr=7	gene-LOC102653841	No_ID_mapped	97192	downstream	lr=?	mapping2.wing	imm	363
NC_037638.1	8850810	8851750	922.8	30.5106	gene-LOC410732	Pdk1	0	inside	lr=1,lr=2,lr=3,lr=4,lr=5,lr=6,lr=2,lr=3,lr=4,lr=5	gene-LOC102653841	No_ID_mapped	108112,108362	downstream	lr=?	mapping2.wing	imm,pac	48
NC_037638.1	8852000	8852750	8	0.3879	gene-LOC410732	Pdk1	0	inside	lr=1,lr=2,lr=3,lr=4	gene-LOC102653841	No_ID_mapped	109362	downstream	lr=?	mapping2.wing	pac	179
NC_037638.1	8858500	8859250	8	0.3787	gene-LOC410732	Pdk1	0	inside	lr=1,lr=2,lr=3,lr=4,lr=5,lr=6	gene-LOC102653841	No_ID_mapped	115862	downstream	lr=?	mapping2.wing	pac	178
NC_037638.1	8861000	8861750	4.6	0.369	gene-LOC410732	Pdk1	0	inside	lr=3,lr=4,lr=5,lr=6	gene-LOC102653841	No_ID_mapped	118362	downstream	lr=?	mapping2.wing	pac	392
NC_037638.1	8889680	8890280	228.7	21.9988	gene-LOC410732	Pdk1	0	inside	lr=2,lr=3,lr=4,lr=5,lr=7	gene-LOC102656489	No_OrthoPara	96259	upstream	lr=?	mapping2.wing	imm	400
NC_037638.1	8917590	8918280	205.2	19.3975	gene-LOC410732	Pdk1	0	inside	lr=3,lr=4,lr=5,lr=6,lr=7	gene-LOC102656489	No_OrthoPara	68349	upstream	lr=?	mapping2.wing	imm	426
NC_037638.1	8942150	8942760	152.6	20.3371	gene-LOC410732	Pdk1	0	inside	lr=3,lr=4,lr=5,lr=6,lr=8	gene-LOC102656489	No_OrthoPara	43789	upstream	lr=1	mapping2.wing	imm	506
NC_037638.1	10264110	10265090	1044.3	25.4891	gene-LOC725189	bab1	0	inside	lr=1,lr=2,lr=3,lr=4,lr=5,lr=6,lr=7,lr=8	gene-LOC408600	NUCB1	33080	downstream	lr=1,lr=2,lr=3	mapping2.wing	imm	24
NC_037638.1	10268250	10268750	347.7	28.0083	gene-LOC725189	bab1	0	inside	lr=4,lr=5,lr=6,lr=7	gene-LOC408600	NUCB1	36740	downstream	lr=1,lr=2	mapping2.wing	hexmcd	380
NC_037638.1	10271000	10271800	463.1	29.4811	gene-LOC725189	bab1	0	inside	lr=1,lr=2,lr=3,lr=4,lr=5,lr=6,lr=1,lr=3,lr=4,lr=5,lr=3,lr=4,lr=5,lr=6	gene-LOC408600	NUCB1	39740,39790	downstream	lr=1,lr=1,lr=2,lr=1,lr=2,lr=3	mapping2.wing	hexmcd,imm,pac	187
NC_037638.1	10274500	10275250	6.5	0.3676	gene-LOC725189	bab1	0	inside	lr=1,lr=2,lr=3,lr=4	gene-LOC408600	NUCB1	43240	downstream	lr=1,lr=2	mapping2.wing	pac	264
NC_037638.1	10351250	10351750	4	0.3716	gene-LOC725189	bab1	0	inside	lr=1,lr=2,lr=3	gene-LOC107964080	No_ID_mapped	8907	downstream	lr=1	mapping2.wing	pac	462
NC_037638.1	10352440	10353110	367.5	22.2942	gene-LOC725189	bab1	0	inside	lr=2,lr=3,lr=4,lr=6,lr=7	gene-LOC107964080	No_ID_mapped	10267	downstream	lr=1,lr=2	mapping2.wing	imm	260
NC_037638.1	10355750	10356500	373.3	28.4649	gene-LOC725189	bab1	0	inside	lr=4,lr=5,lr=6,lr=7,lr=8	gene-LOC113219409	No_ID_mapped	8184	upstream	lr=4,lr=5,lr=6	mapping2.wing	hexmcd	363
NC_037638.1	10358200	10358920	187.5	19.6046	gene-LOC725189	bab1	0	inside	lr=4,lr=5,lr=6,lr=8,lr=9	gene-LOC113219409	No_ID_mapped	5734	upstream	lr=2,lr=3,lr=4,lr=5	mapping2.wing	imm	459
NC_037638.1	10373500	10374250	2.8	0.3579	gene-LOC725189	bab1	0	inside	lr=2,lr=3,lr=5	gene-LOC113219409	No_ID_mapped	4250	downstream	lr=1,lr=2,lr=3	mapping2.wing	pac	623
NC_037638.1	10389000	10389750	293.7	27.7504	gene-LOC725189	bab1	0	inside	lr=3,lr=6,lr=7,lr=8	gene-LOC113219409	No_ID_mapped	19750	downstream	lr=3,lr=4,lr=5,lr=6	mapping2.wing	hexmcd	419
NC_037638.1	10395500	10396000	3.5	0.3686	gene-LOC725189	bab1	0	inside	lr=2,lr=3,lr=4	gene-LOC113219409	No_ID_mapped	26000	downstream	lr=2	mapping2.wing	pac	517
NC_037638.1	10396250	10397000	707.2	29.323	gene-LOC725189	bab1	0	inside	lr=4,lr=5,lr=6,lr=7,lr=8,lr=6,lr=7	gene-LOC113219409	No_ID_mapped	27000	downstream	lr=2,lr=3,lr=4,lr=5,lr=6	mapping2.wing	hexmcd,imm	190
NC_037638.1	10407500	10408750	1880.8	43.3735	gene-LOC725189	bab1	0	inside	lr=1,lr=2,lr=3,lr=4,lr=5,lr=6,lr=7,lr=1,lr=2,lr=3,lr=4,lr=6,lr=7,lr=8	gene-LOC113219409	No_ID_mapped	38570,38750	downstream	lr=1,lr=2,lr=3,lr=1,lr=2,lr=3,lr=4,lr=5	mapping2.wing	hexmcd,imm	2
NC_037638.1	10411250	10411750	7.2	0.4045	gene-LOC725189	bab1	0	inside	lr=1,lr=2,lr=3,lr=4	gene-LOC113219409	No_ID_mapped	41750	downstream	lr=1	mapping2.wing	pac	223
NC_037638.1	10697960	10698610	202.1	19.1937	gene-LOC725776	dar1	0	inside	lr=1	gene-LOC551557	No_OrthoPara	18542	downstream	lr=1	mapping2.wing	imm	434
NC_037638.1	12466500	12467250	288.9	27.3478	gene-LOC113218910,gene-LOC725190	No_ID_mapped,scrt	0	inside	lr=1	gene-LOC113218910,gene-LOC725190	No_ID_mapped,scrt	0	inside	lr=1	mapping2.wing	hexmcd	431
NC_037638.1	13177500	13178000	4	0.3871	gene-LOC725818	No_OrthoPara	22874	downstream	lr=1	gene-LOC102654797	No_ID_mapped	24266	upstream	lr=1	mapping2.wing	pac	454
NC_037638.1	15010250	15010750	3.2	0.3701	gene-LOC410009	ft	0	inside	lr=1	gene-LOC413649	Bka	10709	downstream	lr=1	mapping2.wing	pac	544
NC_037638.1	15256750	15257500	1115.5	31.2056	gene-LOC724281	lbl,lbe	4655	upstream	lr=1,lr=2	gene-LOC551205	GCS2alpha	41114	upstream	lr=1,lr=2	mapping2.wing	hexmcd	66
NC_037638.1	15423750	15424500	410.4	29.6096	gene-LOC724373	tin	27167	upstream	lr=1	gene-LOC100577942	bap	38561	upstream	lr=1	mapping2.wing	hexmcd,imm	325
NC_037638.1	15428250	15429000	6.8	0.3719	gene-LOC724373	tin	31667	upstream	lr=1,lr=2	gene-LOC100577942	bap	43061	upstream	lr=1,lr=2	mapping2.wing	pac	245
NC_037638.1	15540290	15541250	975.3	33.1907	gene-LOC724539	No_OrthoPara	0	inside	lr=1,lr=2,lr=1,lr=2,lr=3	gene-Msx	No_OrthoPara	680,890	upstream	lr=1,lr=2,lr=1,lr=2,lr=3	mapping2.wing	hexmcd,imm	33
NC_037638.1	15564250	15565250	949.8	30.8248	gene-LOC724539	No_OrthoPara	0	inside	lr=1,lr=2,lr=3	gene-Msx	No_OrthoPara	3349	downstream	lr=1,lr=2,lr=3	mapping2.wing	hexmcd	109
NC_037638.1	15976790	15977420	277.4	21.9801	gene-LOC113218581,gene-LOC408586	No_ID_mapped,Hr3	0	inside	lr=1	gene-LOC113218581,gene-LOC408586	No_ID_mapped,Hr3	0	inside	lr=1	mapping2.wing	imm	346
NC_037638.1	16051970	16052560	199.2	21.8848	gene-LOC408585	DCTN6-p27	2776	downstream	lr=1	gene-LOC725495	unpg	7908	upstream	lr=1	mapping2.wing	imm	435
NC_037638.1	16286530	16287160	212.1	21.3358	gene-LOC410706	cv-c	0	inside	lr=1,lr=2	gene-LOC550899	CG18675	117621	upstream	lr=?	mapping2.wing	imm	418
NC_037638.1	16468390	16468960	150.4	19.4636	gene-LOC410706	cv-c	0	inside	lr=1,lr=2	gene-LOC113219123	No_ID_mapped	60220	upstream	lr=?	mapping2.wing	imm	521
NC_037638.1	16632500	16633250	4.2	0.3596	gene-LOC413562	CG43102	0	inside	lr=1	gene-LOC724237	CG7497	18786	downstream	lr=1	mapping2.wing	pac	447
NC_037638.1	16842250	16842750	3.9	0.3616	gene-LOC551558	smash	0	inside	lr=1,lr=2	gene-LOC551529	No_OrthoPara	59905	upstream	lr=?	mapping2.wing	pac	464
NC_037638.1	17208500	17209000	3.5	0.3617	gene-LOC102654698	No_ID_mapped	0	inside	lr=1	gene-LOC113218641	No_ID_mapped	33797	upstream	lr=1	mapping2.wing	pac	506
NC_037638.1	17714250	17714750	2.5	0.3639	gene-LOC100577365	en	0	inside	lr=1,lr=2	gene-LOC725078	CG15020	19699	downstream	lr=1	mapping2.wing	pac	650
NC_037638.1	17764500	17765000	3.1	0.3604	gene-LOC100577365	en	0	inside	lr=1,lr=2	gene-LOC725151	en	30296	downstream	lr=1,lr=2,lr=3,lr=4	mapping2.wing	pac	567
NC_037638.1	17804250	17805000	3.2	0.3771	gene-LOC725151	en	5173	upstream	lr=1,lr=3	gene-LOC100577365	en	35209	downstream	lr=1,lr=2	mapping2.wing	pac	559
NC_037638.1	17811120	17812250	998.4	30.3924	gene-LOC725151	en	12173,12263,12423	upstream	lr=1,lr=1,lr=2	gene-LOC113219411	No_OrthoPara	29419,29669,29799	downstream	lr=1,lr=1,lr=2	mapping2.wing	hexmcd,imm,pac	30
NC_037638.1	19124500	19125000	3.1	0.3563	gene-LOC551647	Gfrl	0	inside	lr=1	gene-LOC551680	HisCl1	12808	upstream	lr=1	mapping2.wing	pac	571
NC_037638.1	19192000	19192500	2.8	0.3634	gene-LOC408576	Shal	0	inside	lr=1	gene-LOC551680	HisCl1	1299	downstream	lr=1	mapping2.wing	pac	617
NC_037638.1	19481500	19482500	643.9	30.4583	gene-LOC552251	al	5939,6189	downstream	lr=1,lr=2	gene-LOC724950	No_OrthoPara	9022,9272	downstream	lr=1,lr=2	mapping2.wing	hexmcd,pac	100
NC_037638.1	19658250	19658750	275.2	29.1413	gene-LOC413502	wg	8409	upstream	lr=2,lr=3,lr=5,lr=6,lr=7	gene-LOC413501	Wnt6	32355	downstream	lr=2,lr=3,lr=5,lr=6,lr=7	mapping2.wing	hexmcd	438
NC_037638.1	19665500	19666410	662.3	29.368	gene-LOC413502	wg	1159,959	upstream	lr=1,lr=2,lr=3,lr=4,lr=5,lr=6,lr=1,lr=2,lr=3,lr=4,lr=5,lr=6,lr=7	gene-LOC413501	Wnt6	24905,25105	downstream	lr=1,lr=2,lr=3,lr=4,lr=5,lr=6,lr=1,lr=2,lr=3,lr=4,lr=5,lr=6,lr=7	mapping2.wing	hexmcd,imm	206
NC_037638.1	19668390	19669150	532.3	23.0717	gene-LOC413502	wg	0	inside	lr=1,lr=2,lr=3,lr=5	gene-LOC413501	Wnt6	22215	downstream	lr=1,lr=2,lr=3,lr=5	mapping2.wing	imm	153
NC_037638.1	19678250	19679250	1272	34.6037	gene-LOC413502	wg	822,942	downstream	lr=1,lr=2,lr=3,lr=4,lr=1,lr=2,lr=3,lr=4,lr=5,lr=6	gene-LOC413501	Wnt6	12155,12355	downstream	lr=1,lr=2,lr=3,lr=4,lr=1,lr=2,lr=3,lr=4,lr=6	mapping2.wing	hexmcd,imm	46
NC_037638.1	19681000	19682030	293.3	28.3358	gene-LOC413502	wg	3692,3722	downstream	lr=2,lr=3,lr=4,lr=5,lr=3,lr=4,lr=5,lr=6,lr=7,lr=8	gene-LOC413501	Wnt6	9165,9605	downstream	lr=2,lr=3,lr=4,lr=5,lr=3,lr=4,lr=5,lr=6,lr=7,lr=8	mapping2.wing	hexmcd,imm	424
NC_037638.1	19692610	19693750	891.6	29.0927	gene-LOC413501	Wnt6	0	inside	lr=1,lr=2,lr=3,lr=4,lr=5,lr=6,lr=1,lr=2,lr=3,lr=4,lr=5,lr=7	gene-LOC413502	wg	15222,15442	downstream	lr=1,lr=2,lr=3,lr=4,lr=5,lr=6,lr=1,lr=2,lr=3,lr=4,lr=5,lr=6,lr=7	mapping2.wing	hexmcd,imm	124
NC_037638.1	19741250	19742000	385.1	29.9284	gene-LOC413500	Wnt10	0	inside	lr=1,lr=2,lr=3	gene-LOC409937	ninaC	6506	upstream	lr=1,lr=2	mapping2.wing	hexmcd	348
NC_037638.1	19742500	19743250	391.3	30.3428	gene-LOC413500	Wnt10	0	inside	lr=1,lr=2	gene-LOC409937	ninaC	5256	upstream	lr=1,lr=2	mapping2.wing	hexmcd	347
NC_037638.1	19885000	19885500	2.5	0.3728	gene-LOC410686	Sema1a	0	inside	lr=1,lr=2,lr=3	gene-Mir9880	No_ID_mapped	53363	upstream	lr=?	mapping2.wing	pac	642
NC_037638.1	19886000	19886500	399.1	27.6956	gene-LOC410686	Sema1a	0	inside	lr=1	gene-Mir9880	No_ID_mapped	52363	upstream	lr=?	mapping2.wing	hexmcd	338
NC_037638.1	19888750	19889500	6.4	0.3705	gene-LOC410686	Sema1a	0	inside	lr=1,lr=2,lr=3,lr=4	gene-Mir9880	No_ID_mapped	49613	upstream	lr=1,lr=2	mapping2.wing	pac	268
NC_037638.1	19901000	19901500	5	0.3824	gene-LOC410686	Sema1a	0	inside	lr=1,lr=2,lr=3,lr=4	gene-Mir9880	No_ID_mapped	37363	upstream	lr=1,lr=2,lr=3	mapping2.wing	pac	356
NC_037638.1	19915750	19916500	6.7	0.3704	gene-LOC410686	Sema1a	0	inside	lr=2,lr=3,lr=4,lr=5	gene-Mir9880	No_ID_mapped	22613	upstream	lr=1,lr=2,lr=3	mapping2.wing	pac	256
NC_037638.1	19972000	19972750	9.5	0.3846	gene-LOC410685	otk	0	inside	lr=1,lr=2,lr=3	gene-LOC410686	Sema1a	10826	downstream	lr=1,lr=2,lr=3,lr=4	mapping2.wing	pac	120
NC_037638.1	20011000	20011990	659.1	29.0457	gene-LOC410685	otk	0	inside	lr=1,lr=1,lr=2	gene-otd2	No_OrthoPara	15578,15748	downstream	lr=1,lr=1,lr=2	mapping2.wing	hexmcd,imm	108
NC_037638.1	20018250	20019000	2.8	0.3551	gene-LOC410685	otk	0	inside	lr=2,lr=3,lr=4	gene-otd2	No_OrthoPara	8498	downstream	lr=1,lr=2,lr=3	mapping2.wing	pac	613
NC_037638.1	20020500	20021250	9.3	0.3952	gene-LOC410685	otk	0	inside	lr=1,lr=2,lr=3	gene-otd2	No_OrthoPara	6248	downstream	lr=1,lr=2	mapping2.wing	pac	125
NC_037638.1	20153750	20154500	6.9	0.3788	gene-LOC726148	No_OrthoPara	0	inside	lr=1	gene-RCC1	Rcc1	7562	upstream	lr=1	mapping2.wing	pac	239
NC_037638.1	21121000	21121750	5.4	0.3746	gene-LOC413968	Dys	0	inside	lr=1,lr=2,lr=3	gene-LOC724638	CG7637	65865	upstream	lr=?	mapping2.wing	pac	334
NC_037638.1	21163000	21163620	273.7	28.6561	gene-LOC413968	Dys	0	inside	lr=1,lr=2,lr=3,lr=5,lr=6,lr=7	gene-LOC724638	CG7637	107615,107735	upstream	lr=?	mapping2.wing	hexmcd,imm	439
NC_037638.1	21165250	21166150	779.6	30.0601	gene-LOC413968	Dys	0	inside	lr=1,lr=2,lr=3,lr=4,lr=5,lr=6,lr=7	gene-LOC724638	CG7637	110115,110265	upstream	lr=?	mapping2.wing	hexmcd,imm	156
NC_037638.1	21219000	21220000	1478.2	33.2496	gene-LOC413968	Dys	0	inside	lr=2,lr=3,lr=4,lr=5,lr=6,lr=7,lr=8	gene-LOC724638	CG7637	164115	upstream	lr=?	mapping2.wing	hexmcd	17
NC_037638.1	21222250	21224090	1531.5	37.9794	gene-LOC413968	Dys	0	inside	lr=1,lr=2,lr=3,lr=1,lr=2,lr=3,lr=4,lr=1,lr=2,lr=3,lr=4,lr=5,lr=6,lr=7,lr=8	gene-LOC724638	CG7637	168115,168205	upstream	lr=?	mapping2.wing	hexmcd,imm,pac	13
NC_037638.1	21314750	21315250	5.7	0.3895	gene-LOC413968	Dys	0	inside	lr=1,lr=2,lr=3	gene-LOC408572	Chd64	158644	upstream	lr=?	mapping2.wing	pac	318
NC_037638.1	21942240	21943050	646.4	22.5723	gene-LOC552142	Cirl	0	inside	lr=1,lr=2,lr=3,lr=4	gene-LOC725748	No_OrthoPara	112201	downstream	lr=?	mapping2.wing	imm	112
NC_037638.1	21979500	21980250	629.4	29.7882	gene-LOC552142	Cirl	0	inside	lr=1,lr=2,lr=3,lr=4	gene-LOC725748	No_OrthoPara	149401	downstream	lr=?	mapping2.wing	hexmcd	223
NC_037638.1	21984000	21984670	204.9	19.766	gene-LOC552142	Cirl	0	inside	lr=2,lr=3,lr=4,lr=2,lr=3,lr=5	gene-LOC725748	No_OrthoPara	153651,153821	downstream	lr=?	mapping2.wing	imm,pac	276
NC_037638.1	22038750	22039500	12.5	0.4327	gene-LOC552142	Cirl	0	inside	lr=1,lr=2,lr=3,lr=5	gene-LOC100578882	No_ID_mapped	165366	upstream	lr=?	mapping2.wing	pac	45
NC_037638.1	22091000	22091800	423.2	30.6286	gene-LOC552142	Cirl	0	inside	lr=1,lr=2,lr=3,lr=1,lr=2,lr=3,lr=5,lr=6	gene-LOC100578882	No_ID_mapped	113076,113116	upstream	lr=?	mapping2.wing	hexmcd,imm	232
NC_037638.1	22138200	22138840	165.1	18.7795	gene-LOC552142	Cirl	0	inside	lr=2,lr=3,lr=5	gene-LOC100578882	No_ID_mapped	65916	upstream	lr=?	mapping2.wing	imm	488
NC_037638.1	22240750	22241500	685.4	31.4728	gene-LOC100578882	No_ID_mapped	0	inside	lr=1,lr=2,lr=3	gene-LOC552142	Cirl	58579	upstream	lr=?	mapping2.wing	hexmcd	197
NC_037638.1	22251250	22252000	499.1	26.9702	gene-LOC100578882	No_ID_mapped	0	inside	lr=2,lr=3,lr=4	gene-LOC552142	Cirl	69079	upstream	lr=?	mapping2.wing	hexmcd	279
NC_037638.1	22331250	22331980	397.2	22.1051	gene-LOC100578882	No_ID_mapped	0	inside	lr=1,lr=2	gene-LOC552142	Cirl	149059	upstream	lr=?	mapping2.wing	imm	235
NC_037638.1	22353700	22354380	341.5	22.109	gene-LOC100578882	No_ID_mapped	0	inside	lr=1,lr=2,lr=3	gene-LOC552142	Cirl	171459	upstream	lr=?	mapping2.wing	imm	295
NC_037638.1	22374250	22374750	398.9	27.9881	gene-LOC100578882	No_ID_mapped	0	inside	lr=1,lr=2,lr=3	gene-LOC408569	ttm50,ttm3	180125	upstream	lr=?	mapping2.wing	hexmcd	339
NC_037638.1	22529500	22530000	3.6	0.3671	gene-LOC408569	ttm50,ttm3	24875	upstream	lr=1	gene-LOC100578855	No_ID_mapped	36422	downstream	lr=1	mapping2.wing	pac	496
NC_037638.1	22538070	22538810	493.3	24.7198	gene-LOC408569	ttm50,ttm3	16305	upstream	lr=1,lr=2	gene-LOC100578855	No_ID_mapped	27852	downstream	lr=1,lr=2	mapping2.wing	imm	173
NC_037638.1	22542500	22543540	1007.9	31.3789	gene-LOC408569	ttm50,ttm3	11795,11875	upstream	lr=1,lr=2,lr=1,lr=2,lr=3	gene-LOC100578855	No_ID_mapped	23342,23422	downstream	lr=1,lr=2,lr=1,lr=2,lr=3	mapping2.wing	hexmcd,imm	35
NC_037638.1	22661250	22661750	5	0.366	gene-LOC724196	No_OrthoPara	3852	downstream	lr=1	gene-LOC724146	hbn	21835	downstream	lr=1	mapping2.wing	pac	354
NC_037638.1	23348500	23349350	1094.9	32.508	gene-LOC408646,gene-LOC725415	CG10019,Ktl	0	inside	lr=1,lr=2,lr=1,lr=2,lr=3	gene-LOC408646,gene-LOC725415	CG10019,Ktl	0	inside	lr=1,lr=2,lr=1,lr=2,lr=3	mapping2.wing	hexmcd,imm	73
NC_037638.1	23382500	23383280	536.3	30.8341	gene-LOC725651	No_OrthoPara	3,33	inside,upstream	lr=1,lr=1,lr=2	gene-LOC408646	CG10019	14580,14610	upstream	lr=2,lr=3	mapping2.wing	hexmcd,imm	257
NC_037638.1	23785240	23785900	331.4	20.4897	gene-LOC107963993	Notum	0	inside	lr=1	gene-LOC101664701	No_OrthoPara	14697	upstream	lr=1	mapping2.wing	imm	303
NC_037638.1	23788250	23788750	3.6	0.3717	gene-LOC107963993	Notum	0	inside	lr=1	gene-LOC101664701	No_OrthoPara	11687	upstream	lr=1	mapping2.wing	pac	492
NC_037638.1	23950000	23951000	1135.9	40.0663	gene-LOC410785	PlexA	0	inside	lr=1,lr=2,lr=3,lr=5,lr=1,lr=2,lr=4	gene-LOC100576697	No_ID_mapped	4735,4915	upstream	lr=1,lr=2,lr=1,lr=2,lr=4	mapping2.wing	hexmcd,imm	61
NC_037638.1	23998500	23999250	418.3	30.6453	gene-LOC410785	PlexA	0	inside	lr=1,lr=2,lr=3,lr=4,lr=2,lr=3	gene-LOC100576697	No_ID_mapped	35536	downstream	lr=1,lr=2,lr=3,lr=2,lr=3	mapping2.wing	hexmcd,pac	320
NC_037638.1	24002500	24003250	446.8	30.3421	gene-LOC410785	PlexA	0	inside	lr=2,lr=3,lr=2,lr=3,lr=4	gene-LOC100576697	No_ID_mapped	39286,39536	downstream	lr=2,lr=3,lr=2,lr=3,lr=4	mapping2.wing	hexmcd,pac	306
NC_037638.1	24008250	24009000	8.9	0.3881	gene-LOC410785	PlexA	0	inside	lr=1,lr=2	gene-LOC100576697	No_ID_mapped	45286	downstream	lr=1,lr=2	mapping2.wing	pac	138
NC_037638.1	24035930	24036690	488.5	22.0831	gene-LOC410785	PlexA	0	inside	lr=2,lr=3,lr=4,lr=5	gene-LOC410784	CG5116	49920	downstream	lr=1,lr=2	mapping2.wing	imm	176
NC_037638.1	24383250	24384360	1131.4	33.6884	gene-LOC725460	dpr12	400,510	inside,upstream,upstream	lr=1,lr=2	gene-LOC408642	CG8080	9697,9837	downstream	lr=1,lr=2	mapping2.wing	hexmcd,imm	38
NC_037638.1	24450390	24451170	601.1	22.6262	gene-LOC551071	tou	0	inside	lr=2,lr=3,lr=4,lr=5,lr=6	gene-LOC408642	CG8080	56566	upstream	lr=?	mapping2.wing	imm	128
NC_037638.1	24467790	24468470	253.7	21.9499	gene-LOC551071	tou	0	inside	lr=2,lr=4,lr=5	gene-LOC408641	No_OrthoPara	70718	downstream	lr=?	mapping2.wing	imm	369
NC_037638.1	24489870	24490460	171.9	20.931	gene-LOC551071	tou	0	inside	lr=3,lr=4,lr=5,lr=6	gene-LOC408641	No_OrthoPara	48638	downstream	lr=2,lr=3	mapping2.wing	imm	473
NC_037638.1	24498250	24499250	4.9	0.3537	gene-LOC551071	tou	0	inside	lr=2,lr=3,lr=4,lr=5	gene-LOC408641	No_OrthoPara	40258	downstream	lr=2,lr=3,lr=4,lr=5	mapping2.wing	pac	372
NC_037638.1	24499500	24500770	1761.2	39.8605	gene-LOC551071	tou	0	inside	lr=1,lr=2,lr=3,lr=4,lr=5,lr=6,lr=7,lr=8,lr=1,lr=2,lr=3,lr=4,lr=6	gene-LOC408641	No_OrthoPara	38718,39008	downstream	lr=1,lr=2,lr=3,lr=1,lr=2,lr=3,lr=4,lr=5,lr=6,lr=7	mapping2.wing	hexmcd,imm	4
NC_037638.1	24509250	24510250	311.7	30.1121	gene-LOC551071	tou	0	inside	lr=1,lr=2,lr=3,lr=4,lr=3,lr=4,lr=5	gene-LOC408641	No_OrthoPara	29258	downstream	lr=1,lr=2,lr=3,lr=4,lr=3,lr=4,lr=5	mapping2.wing	hexmcd,pac	56
NC_037638.1	24519750	24520500	816.4	28.9939	gene-LOC551071	tou	0	inside	lr=4,lr=5,lr=6,lr=7,lr=8	gene-LOC408641	No_OrthoPara	18758	downstream	lr=4,lr=5,lr=6,lr=7	mapping2.wing	hexmcd	150
NC_037638.1	24536500	24537250	465.4	31.1768	gene-LOC408641	No_OrthoPara	2008	downstream	lr=1,lr=2,lr=3,lr=4,lr=5,lr=3,lr=4,lr=5,lr=6	gene-LOC551071	tou	3400	upstream	lr=1,lr=2,lr=3,lr=4,lr=5,lr=3,lr=4,lr=5,lr=6	mapping2.wing	hexmcd,pac	89
NC_037638.1	25348500	25349500	12.6	0.4419	gene-LOC408632	c12.1	144	downstream,inside	lr=1,lr=2	gene-LOC410776,gene-LOC410777	gbb,Ziz	5559	downstream,upstream	lr=1,lr=2	mapping2.wing	pac	43
NC_037638.1	25364360	25364930	153.5	20.1837	gene-LOC410776	gbb	0	inside	lr=1	gene-LOC408632	c12.1	15574	downstream	lr=1	mapping2.wing	imm	500
NC_037638.1	25477500	25478250	4.2	0.366	gene-LOC410775	wb	0	inside	lr=1,lr=2	gene-LOC408631	No_OrthoPara	16596	downstream	lr=1	mapping2.wing	pac	446
NC_037638.1	25520500	25521000	4.6	0.3678	gene-LOC410775	wb	0	inside	lr=1	gene-LOC100578543	No_OrthoPara	9976	downstream	lr=1	mapping2.wing	pac	408
NC_037638.1	25760000	25760750	404.1	28.3862	gene-LOC102655243	CG13282	0	inside	lr=1	gene-LOC107965104	No_ID_mapped	15449	upstream	lr=1	mapping2.wing	hexmcd	332
NC_037638.1	25943540	25944140	150.6	19.4064	gene-LOC410756	Fife	737	upstream	lr=1	gene-LOC725496	mtTFB1	1978	upstream	lr=1	mapping2.wing	imm	518
NC_037638.1	26346500	26347410	451.8	27.8206	gene-LOC551623	trv	3256,3396	upstream	lr=1,lr=2,lr=1,lr=2,lr=3,lr=4	gene-LOC113219249	No_ID_mapped	30079,30239	downstream	lr=1,lr=2	mapping2.wing	hexmcd,imm	302
NC_037638.1	26387000	26387500	2.8	0.3642	gene-LOC551623	trv	0	inside	lr=2,lr=3	gene-LOC113219249	No_ID_mapped	70329	downstream	lr=?	mapping2.wing	pac	596
NC_037638.1	26412500	26413000	2.5	0.3668	gene-LOC551623	trv	0	inside	lr=1,lr=2	gene-LOC113219249	No_ID_mapped	95829	downstream	lr=?	mapping2.wing	pac	633
NC_037638.1	26529000	26529750	6.8	0.3831	gene-LOC551623	trv	0	inside	lr=1,lr=2,lr=3	gene-LOC113219249	No_ID_mapped	212579	downstream	lr=?	mapping2.wing	pac	244
NC_037638.1	26684250	26684750	4.7	0.3756	gene-LOC551623	trv	0	inside	lr=1,lr=2,lr=3,lr=5	gene-LOC107966072	No_ID_mapped	144072	upstream	lr=?	mapping2.wing	pac	384
NC_037638.1	26725500	26726250	1190.7	32.6739	gene-LOC551623	trv	0	inside	lr=1,lr=2,lr=3	gene-LOC107966072	No_ID_mapped	102822	upstream	lr=?	mapping2.wing	hexmcd	54
NC_037638.1	26978350	26978970	250.9	20.9567	gene-LOC113219074	No_ID_mapped	3414	upstream	lr=1,lr=2	gene-LOC100577920	No_OrthoPara	36252	upstream	lr=1,lr=2,lr=3	mapping2.wing	imm	373
NC_037638.1	27033500	27034250	6.4	0.3732	gene-LOC100577920	No_OrthoPara	788	downstream	lr=1	gene-LOC100577882	No_OrthoPara	49964	upstream	lr=1	mapping2.wing	pac	270
NC_037638.1	27067120	27067890	581.3	24.4383	gene-LOC100577882	No_OrthoPara	16344	upstream	lr=1,lr=2	gene-LOC100577920	No_OrthoPara	34428	downstream	lr=1,lr=2,lr=3	mapping2.wing	imm	131
NC_037638.1	27245000	27245930	1113.6	32.7289	gene-LOC410694	kn	1016,1186	upstream	lr=1,lr=2,lr=3	gene-LOC102655882	No_OrthoPara	47800,47980	upstream	lr=1,lr=2	mapping2.wing	hexmcd,imm	67
NC_037638.1	27278000	27278750	368.8	27.901	gene-LOC410694	kn	0	inside	lr=2,lr=3,lr=4	gene-TRNAL-UAA	No_ID_mapped	37111	upstream	lr=1,lr=2,lr=3	mapping2.wing	hexmcd	370
NC_037638.1	27285500	27286250	472.6	27.3793	gene-LOC410694	kn	0	inside	lr=1,lr=2,lr=2,lr=3,lr=4	gene-TRNAL-UAA	No_ID_mapped	29451,29611	upstream	lr=1,lr=1,lr=2,lr=3	mapping2.wing	hexmcd,imm	291
NC_037638.1	27372750	27373500	5.7	0.3726	gene-LOC113219412	ths	0	inside	lr=1,lr=2	gene-TRNAL-UAA	No_ID_mapped	57806	downstream	lr=?	mapping2.wing	pac	311
NC_037639.1	2710500	2711500	918.4	34.8745	gene-LOC102655235	No_ID_mapped	0	inside	lr=1,lr=2	gene-LOC102655291	No_ID_mapped	70469	downstream	lr=?	mapping2.wing	hexmcd	113
NC_037639.1	2786450	2787200	282.1	20.6938	gene-LOC102655235	No_ID_mapped	0	inside	lr=1,lr=2	gene-LOC726798	No_OrthoPara	26684	upstream	lr=1,lr=2	mapping2.wing	imm	341
NC_037639.1	3993500	3994250	7	0.4009	gene-LOC724736	Sema1b	0	inside	lr=1,lr=2	gene-LOC107964039	No_OrthoPara	31965	upstream	lr=1	mapping2.wing	pac	237
NC_037639.1	4002500	4003250	4.9	0.3621	gene-LOC724736	Sema1b	0	inside	lr=2,lr=3	gene-LOC107964039	No_OrthoPara	40965	upstream	lr=2	mapping2.wing	pac	375
NC_037639.1	5039000	5039750	6.3	0.4019	gene-LOC408715	DIP-epsilon,DIP-zeta	0	inside	lr=1,lr=2	gene-LOC102656562	No_ID_mapped	77398	upstream	lr=?	mapping2.wing	pac	273
NC_037639.1	5227000	5227750	5.4	0.3735	gene-LOC408715	DIP-epsilon,DIP-zeta	0	inside	lr=1,lr=2	gene-LOC551009	CG4161,CG11475,CG11474,CG2921	90805	upstream	lr=?	mapping2.wing	pac	329
NC_037639.1	5793950	5794870	808.1	32.0803	gene-LOC410893	TfAP-2	0	inside	lr=2,lr=3,lr=4,lr=2,lr=3,lr=4,lr=5	gene-LOC410894	Ser6,CG4653,CG1304,CG9676,CG32523	62964,63084	upstream	lr=?	mapping2.wing	hexmcd,imm	72
NC_037639.1	5810250	5811000	2.8	0.362	gene-LOC410893	TfAP-2	0	inside	lr=1	gene-LOC408710	qkr58E-3,qkr58E-1,nsr,CG4021,CG3927	50334	downstream	lr=?	mapping2.wing	pac	632
NC_037639.1	5867750	5869000	1178.9	34.2956	gene-LOC408710,gene-LOC410893	qkr58E-3,qkr58E-1,nsr,CG4021,CG3927,TfAP-2	0	inside	lr=1,lr=2,lr=3,lr=1,lr=2,lr=3,lr=4,lr=5	gene-LOC408710,gene-LOC410893	qkr58E-3,qkr58E-1,nsr,CG4021,CG3927,TfAP-2	0	inside	lr=1,lr=2,lr=3	mapping2.wing	hexmcd,imm	10
NC_037639.1	5902760	5903470	319.5	20.063	gene-LOC408710,gene-LOC410893	qkr58E-3,qkr58E-1,nsr,CG4021,CG3927,TfAP-2	0	inside	lr=2,lr=3,lr=4,lr=5	gene-LOC408710,gene-LOC410893	qkr58E-3,qkr58E-1,nsr,CG4021,CG3927,TfAP-2	0	inside	lr=3,lr=4,lr=5	mapping2.wing	imm	314
NC_037639.1	7174500	7175250	3.9	0.3738	gene-LOC551123	Rbp6	0	inside	lr=3,lr=4,lr=5	gene-LOC410884	CG6431	161719	upstream	lr=?	mapping2.wing	pac	476
NC_037639.1	7250500	7251000	4.9	0.3613	gene-LOC551123	Rbp6	0	inside	lr=3,lr=4,lr=5	gene-LOC102654210	No_ID_mapped	115047	downstream	lr=?	mapping2.wing	pac	376
NC_037639.1	7339370	7340020	298.7	19.9938	gene-LOC551123	Rbp6	0	inside	lr=2,lr=3,lr=4,lr=5	gene-LOC102654210	No_ID_mapped	26177	downstream	lr=1	mapping2.wing	imm	323
NC_037639.1	7421250	7422370	743.5	28.1369	gene-LOC551123	Rbp6	0	inside	lr=1,lr=2,lr=3,lr=1,lr=2,lr=3,lr=4,lr=2,lr=3,lr=4,lr=5	gene-LOC100577125	No_ID_mapped	26968,27008,27218	downstream	lr=1,lr=1,lr=2,lr=1,lr=2,lr=3	mapping2.wing	hexmcd,imm,pac	1
NC_037639.1	7423750	7424500	4.3	0.371	gene-LOC551123	Rbp6	0	inside	lr=2,lr=3,lr=4,lr=5	gene-LOC100577125	No_ID_mapped	24718	downstream	lr=2,lr=3	mapping2.wing	pac	424
NC_037639.1	7560000	7561250	1344.8	31.386	gene-LOC551123	Rbp6	0	inside	lr=1,lr=2,lr=3,lr=4,lr=1,lr=2,lr=3,lr=4,lr=5,lr=6	gene-LOC102654085	No_ID_mapped	27949,28199	upstream	lr=1,lr=2	mapping2.wing	hexmcd,imm	38
NC_037639.1	7743000	7743810	747.2	31.6327	gene-LOC551123	Rbp6	0	inside	lr=1,lr=2,lr=4,lr=2,lr=3,lr=4,lr=5	gene-LOC410883	Vps20	59855,60025	upstream	lr=?	mapping2.wing	hexmcd,imm	168
NC_037639.1	8018000	8018950	917	30.0708	gene-LOC410882	CG43689	0	inside	lr=1,lr=2,lr=1,lr=2,lr=3,lr=4	gene-Mir6003	No_ID_mapped	23320,23520	upstream	lr=1,lr=2,lr=1,lr=2,lr=3,lr=4	mapping2.wing	hexmcd,imm	65
NC_037639.1	8023250	8024250	1099.7	34.0954	gene-LOC410882	CG43689	0	inside	lr=1,lr=2,lr=3	gene-Mir6003	No_ID_mapped	28820	upstream	lr=1,lr=2,lr=3	mapping2.wing	hexmcd	72
NC_037639.1	8025500	8026000	3.5	0.3638	gene-LOC410882	CG43689	0	inside	lr=1,lr=2	gene-Mir6003	No_ID_mapped	30570	upstream	lr=1	mapping2.wing	pac	524
NC_037639.1	8210000	8210840	480.6	31.2264	gene-LOC113218598,gene-LOC727308	No_ID_mapped,Ephrin	0	inside	lr=1,lr=2,lr=1,lr=2,lr=3	gene-LOC113218598,gene-LOC727308	No_ID_mapped,Ephrin	0	inside	lr=1,lr=2,lr=3	mapping2.wing	hexmcd,imm	229
NC_037639.1	8237500	8238250	2.5	0.3578	gene-LOC113218598	No_ID_mapped	0	inside	lr=1,lr=2	gene-LOC727308	Ephrin	16472	upstream	lr=1,lr=2	mapping2.wing	pac	648
NC_037639.1	8250250	8251400	651.5	30.107	gene-LOC113218598	No_ID_mapped	0	inside	lr=1,lr=2,lr=3,lr=2,lr=3,lr=4	gene-LOC727308	Ephrin	29472,29622	upstream	lr=1,lr=2,lr=1,lr=2,lr=3	mapping2.wing	hexmcd,imm	210
NC_037639.1	8298720	8299600	812.9	24.3986	gene-LOC113218598	No_ID_mapped	22931	downstream	lr=1,lr=2,lr=3,lr=4	gene-LOC727308	Ephrin	77822	upstream	lr=?	mapping2.wing	imm	70
NC_037639.1	8673250	8674000	6.5	0.3774	gene-LOC408702	Sgf29	13040	downstream	lr=1	gene-LOC102654348	No_ID_mapped	73923	upstream	lr=?	mapping2.wing	pac	261
NC_037639.1	8755920	8756700	189.2	19.5839	gene-LOC102654348	No_ID_mapped	0	inside	lr=1,lr=2,lr=3	gene-LOC408702	Sgf29	95740	downstream	lr=?	mapping2.wing	imm	450
NC_037639.1	8785450	8786040	190.7	19.6619	gene-LOC102654348	No_ID_mapped	22508	downstream	lr=1,lr=2	gene-LOC408702	Sgf29	125080	downstream	lr=?	mapping2.wing	imm	446
NC_037639.1	9577910	9578690	523.7	21.8303	gene-LOC409091	No_OrthoPara	0	inside	lr=1,lr=2	gene-LOC724425	No_OrthoPara	13993	upstream	lr=1,lr=2	mapping2.wing	imm	156
NC_037639.1	9832750	9833500	5.7	0.3634	gene-LOC100578436,gene-LOC551772	No_ID_mapped,Scgdelta	0	inside	lr=1	gene-LOC100578436,gene-LOC551772	No_ID_mapped,Scgdelta	0	inside	lr=1	mapping2.wing	pac	313
NC_037639.1	10542750	10543500	6.1	0.3659	gene-TRNAG-UCC-4	No_ID_mapped	7812	upstream	lr=1	gene-TRNAG-UCC-3	No_ID_mapped	7978	upstream	lr=1	mapping2.wing	pac	279
NC_037639.1	10569750	10570250	6.2	0.3861	gene-TRNAA-UGC-3	No_ID_mapped	1306	downstream	lr=1	gene-TRNAQ-CUG-2	No_ID_mapped	1818	upstream	lr=1	mapping2.wing	pac	278
NC_037639.1	10754370	10754980	238.8	22.6895	gene-LOC100577827	No_OrthoPara	0	inside	lr=1,lr=2	gene-LOC113219427	No_ID_mapped	93147	downstream	lr=?	mapping2.wing	imm	390
NC_037639.1	10770500	10771500	10.7	0.4009	gene-LOC100577827	No_OrthoPara	0	inside	lr=1,lr=2	gene-LOC113219427	No_ID_mapped	77017	downstream	lr=?	mapping2.wing	pac	77
NC_037639.1	10784500	10785250	4.5	0.3604	gene-LOC100577827	No_OrthoPara	0	inside	lr=1,lr=2,lr=3	gene-LOC113219427	No_ID_mapped	63017	downstream	lr=?	mapping2.wing	pac	415
NC_037639.1	11009750	11010750	11.2	0.4073	gene-LOC100577255	No_OrthoPara	0	inside	lr=1,lr=2,lr=3	gene-LOC102656630	No_ID_mapped	20967	downstream	lr=1,lr=2	mapping2.wing	pac	65
NC_037639.1	11035000	11035750	7.8	0.3889	gene-LOC100577255	No_OrthoPara	0	inside	lr=1,lr=2,lr=3	gene-LOC410872	Aos1	15084	downstream	lr=1	mapping2.wing	pac	190
NC_037639.1	11074500	11075250	702.2	30.6057	gene-LOC551364	Optix	900	upstream	lr=1,lr=2	gene-LOC724187	No_OrthoPara	14297	downstream	lr=1,lr=2	mapping2.wing	hexmcd	192
NC_037639.1	11089500	11090250	3.8	0.3532	gene-LOC551364	Optix	0	inside	lr=1,lr=2	gene-Mir3800	No_ID_mapped	7181	upstream	lr=1,lr=2	mapping2.wing	pac	485
NC_037639.1	11114500	11115250	5	0.3712	gene-LOC551364	Optix	0	inside	lr=1	gene-Mir3800	No_ID_mapped	17956	downstream	lr=1	mapping2.wing	pac	363
NC_037639.1	11450750	11451500	391.9	28.7247	gene-LOC410866	Bx	8398	upstream	lr=1,lr=1,lr=2	gene-LOC724851	Bx	22872,22892	downstream	lr=1,lr=2	mapping2.wing	hexmcd,imm	244
NC_037639.1	11453750	11454500	9.9	0.3844	gene-LOC410866	Bx	11398	upstream	lr=1,lr=2,lr=3	gene-LOC724851	Bx	19892	downstream	lr=1,lr=2,lr=3	mapping2.wing	pac	106
NC_037639.1	11494250	11495250	12	0.4055	gene-LOC724851	Bx	0	inside	lr=1,lr=2,lr=3,lr=4	gene-LOC410866	Bx	52148	upstream	lr=?	mapping2.wing	pac	54
NC_037639.1	11505000	11505750	517.2	28.7923	gene-LOC724851	Bx	0	inside	lr=1,lr=2,lr=3	gene-LOC113219429	No_ID_mapped	44687	upstream	lr=1,lr=2	mapping2.wing	hexmcd	264
NC_037639.1	11520530	11521220	149.9	19.3435	gene-LOC724851	Bx	0	inside	lr=1,lr=2,lr=3	gene-LOC113219429	No_ID_mapped	29157	upstream	lr=1,lr=2	mapping2.wing	imm	522
NC_037639.1	11525000	11525750	2.8	0.3572	gene-LOC724851	Bx	0	inside	lr=2,lr=3,lr=4	gene-LOC113219429	No_ID_mapped	24687	upstream	lr=1	mapping2.wing	pac	611
NC_037639.1	11660250	11660750	3.5	0.3642	gene-LOC408688	Dscam4	0	inside	lr=1	gene-LOC102654726	CG18265	49503	upstream	lr=1	mapping2.wing	pac	521
NC_037639.1	11678000	11678500	2.5	0.3682	gene-LOC408688	Dscam4	0	inside	lr=1	gene-LOC102654726	CG18265	67253	upstream	lr=?	mapping2.wing	pac	636
NC_037639.1	11799000	11799750	4.7	0.3942	gene-LOC100577530	No_OrthoPara	0	inside	lr=1	gene-LOC100578072	No_OrthoPara	11400	downstream	lr=1,lr=2	mapping2.wing	pac	386
NC_037639.1	11802650	11803380	431.1	21.1303	gene-LOC100577530	No_OrthoPara	0	inside	lr=1	gene-LOC100577496	No_OrthoPara	8743	downstream	lr=1	mapping2.wing	imm	206
NC_037639.1	11883250	11884000	7.6	0.3898	gene-LOC410856	mRpS29	0	inside	lr=1,lr=2	gene-LOC410854	Seipin	37118	downstream	lr=1	mapping2.wing	pac	202
NC_037639.1	11892000	11892500	409.3	29.6162	gene-LOC410856	mRpS29	0	inside	lr=1	gene-LOC410854	Seipin	45618	downstream	lr=1	mapping2.wing	hexmcd	326
NC_037639.1	11963830	11964430	213.5	20.6365	gene-LOC410856	mRpS29	0	inside	lr=1,lr=2	gene-LOC410853	kirre,rst	14948	upstream	lr=1,lr=2	mapping2.wing	imm	416
NC_037639.1	12003750	12004250	4.7	0.3718	gene-LOC410853	kirre,rst	0	inside	lr=1,lr=2	gene-LOC410856	mRpS29	36013	upstream	lr=1,lr=2	mapping2.wing	pac	387
NC_037639.1	12017500	12018340	420.5	31.5763	gene-LOC410853	kirre,rst	0	inside	lr=1	gene-LOC410856	mRpS29	50013,50103	upstream	lr=1,lr=?	mapping2.wing	hexmcd,imm	218
NC_037639.1	12043000	12043500	4.3	0.3815	gene-LOC410853	kirre,rst	0	inside	lr=1,lr=2	gene-LOC410856	mRpS29	75263	upstream	lr=?	mapping2.wing	pac	429
NC_037639.1	12243250	12244150	1037.8	32.4933	gene-LOC408685	ens	0	inside	lr=1,lr=2	gene-LOC410852	No_OrthoPara	62887,62957	upstream	lr=?	mapping2.wing	hexmcd,imm	81
NC_037639.1	12260000	12260750	2.8	0.3632	gene-LOC408685	ens	0	inside	lr=1	gene-LOC410852	No_OrthoPara	46207	upstream	lr=1,lr=2	mapping2.wing	pac	591
NC_037639.1	12331750	12332250	3.1	0.3564	gene-LOC410852	No_OrthoPara	0	inside	lr=2,lr=3	gene-LOC724211	No_OrthoPara	12472	upstream	lr=1	mapping2.wing	pac	578
NC_037639.1	12400000	12400750	12.3	0.3947	gene-LOC107966114,gene-LOC410852	No_ID_mapped,	0	inside	lr=1,lr=2	gene-LOC107966114,gene-LOC410852	No_ID_mapped,	0	inside	lr=1,lr=2	mapping2.wing	pac	50
NC_037639.1	12478000	12478750	3.5	0.3573	gene-LOC724508	No_OrthoPara	11278	downstream	lr=1,lr=2	gene-LOC113218605	sals	15062	upstream	lr=1,lr=2	mapping2.wing	pac	508
NC_037639.1	12498750	12499750	895.4	31.5519	gene-LOC100577751	Lim1	11575,11685	downstream	lr=1,lr=2	gene-LOC724508	No_OrthoPara	32028,32278	downstream	lr=1,lr=2	mapping2.wing	hexmcd,imm	121
NC_037639.1	12794750	12795500	3.8	0.3613	gene-LOC102656010	No_ID_mapped	0	inside	lr=1,lr=2,lr=3	gene-LOC725294	Ptp99A	2197	upstream	lr=1,lr=2,lr=3,lr=4,lr=5	mapping2.wing	pac	487
NC_037639.1	12813750	12814250	6.1	0.3755	gene-LOC725294	Ptp99A	0	inside	lr=1,lr=2,lr=3,lr=4	gene-LOC102656010	No_ID_mapped	17051	downstream	lr=1,lr=2,lr=3	mapping2.wing	pac	282
NC_037639.1	12890750	12891250	2.4	0.3588	gene-LOC725294	Ptp99A	0	inside	lr=4,lr=5	gene-LOC102656010	No_ID_mapped	94051	downstream	lr=?	mapping2.wing	pac	651
NC_037639.1	12899500	12900250	6.7	0.3685	gene-LOC725294	Ptp99A	0	inside	lr=1,lr=2,lr=3	gene-LOC102656010	No_ID_mapped	103051	downstream	lr=?	mapping2.wing	pac	250
NC_037639.1	13100750	13101640	396.9	27.2517	gene-LOC725294	Ptp99A	0	inside	lr=1,lr=2	gene-LOC408670	Dscam4	21124,21354	downstream	lr=1,lr=2,lr=3	mapping2.wing	hexmcd,imm	340
NC_037639.1	13192500	13193500	814.3	26.5866	gene-LOC408670	Dscam4	0	inside	lr=1,lr=2,lr=1,lr=2,lr=3	gene-LOC100577606	No_OrthoPara	49271,49341	upstream	lr=1,lr=1,lr=2,lr=3	mapping2.wing	hexmcd,imm	69
NC_037639.1	13490250	13490750	3.6	0.3656	gene-LOC551167	Mdr49,CG10226,Mdr65	0	inside	lr=1	gene-LOC410829	CG34120	62886	downstream	lr=?	mapping2.wing	pac	490
NC_037639.1	13595180	13595760	193.5	23.5222	gene-LOC551121	CG6154	4510	upstream	lr=1	gene-LOC102656824	No_OrthoPara	5271	downstream	lr=1	mapping2.wing	imm	439
NC_037639.1	13798000	13798750	5.1	0.374	gene-LOC100577139	lilli	0	inside	lr=1,lr=2	gene-LOC550663	Ndf	51300	downstream	lr=?	mapping2.wing	pac	348
NC_037639.1	13823250	13824000	10.2	0.3864	gene-LOC100577139	lilli	0	inside	lr=1,lr=2,lr=3,lr=4	gene-LOC100577106	No_OrthoPara	43528	downstream	lr=1,lr=2,lr=3	mapping2.wing	pac	88
NC_037639.1	13922250	13922750	3.9	0.3727	gene-LOC410823	Trpgamma	0	inside	lr=1,lr=2	gene-LOC410824	fat-spondin	26294	downstream	lr=1,lr=2	mapping2.wing	pac	472
NC_037639.1	13929000	13929750	5.2	0.3883	gene-LOC410823	Trpgamma	0	inside	lr=1	gene-LOC410824	fat-spondin	33294	downstream	lr=1	mapping2.wing	pac	347
NC_037639.1	14137750	14138500	7.1	0.3775	gene-Eyg	eyg,toe	5673	upstream	lr=1,lr=2,lr=3	gene-LOC107964038	No_ID_mapped	9019	upstream	lr=1,lr=2,lr=3	mapping2.wing	pac	230
NC_037639.1	14147250	14148000	7.9	0.3955	gene-Eyg	eyg,toe	0	inside	lr=1,lr=2	gene-LOC107964038	No_ID_mapped	18519	upstream	lr=1,lr=2,lr=3	mapping2.wing	pac	185
NC_037639.1	14149500	14150000	298.9	28.9933	gene-Eyg	eyg,toe	0	inside	lr=1	gene-LOC100576949	No_OrthoPara	20071	upstream	lr=1	mapping2.wing	hexmcd	412
NC_037639.1	14444960	14445680	357.3	20.7214	gene-LOC725697	retn	0	inside	lr=1,lr=2,lr=3,lr=4	gene-LOC107964045	No_ID_mapped	6180	downstream	lr=1,lr=2,lr=3	mapping2.wing	imm	273
NC_037639.1	14468540	14469350	245.9	20.6458	gene-LOC725697	retn	0	inside	lr=1,lr=2,lr=3,lr=4	gene-LOC107964045	No_ID_mapped	29850	downstream	lr=1,lr=2,lr=3	mapping2.wing	imm	379
NC_037639.1	14502000	14503000	11.2	0.3887	gene-LOC725697	retn	0	inside	lr=1,lr=2,lr=3	gene-LOC408673	No_OrthoPara	33567	upstream	lr=1,lr=2,lr=3	mapping2.wing	pac	68
NC_037639.1	14506330	14507040	360.4	21.607	gene-LOC725697	retn	0	inside	lr=1,lr=2,lr=5	gene-LOC408673	No_OrthoPara	29237	upstream	lr=1,lr=2	mapping2.wing	imm	267
NC_037639.1	14512500	14513250	595	28.7573	gene-LOC725697	retn	0	inside	lr=1,lr=2	gene-LOC408673	No_OrthoPara	23067	upstream	lr=1,lr=2	mapping2.wing	hexmcd	236
NC_037639.1	14624250	14625000	7.9	0.4127	gene-LOC725893	bbg	0	inside	lr=1	gene-LOC408675	mRpL24	17117	downstream	lr=1	mapping2.wing	pac	189
NC_037639.1	14633500	14634250	3.5	0.3611	gene-LOC725893	bbg	0	inside	lr=1,lr=2	gene-LOC408675	mRpL24	7867	downstream	lr=1,lr=2	mapping2.wing	pac	515
NC_037639.1	14799500	14800250	7.1	0.3659	gene-LOC726231	dos	0	inside	lr=1	gene-LOC726280	nej	20081	downstream	lr=1	mapping2.wing	pac	231
NC_037639.1	14875250	14876000	289.6	27.1678	gene-LOC726461	Prosap	0	inside	lr=1,lr=2	gene-LOC408662	Oseg6	17686	upstream	lr=1	mapping2.wing	hexmcd	429
NC_037639.1	14905750	14906500	5.7	0.3774	gene-LOC726461	Prosap	0	inside	lr=1,lr=2	gene-Mir989	No_ID_mapped	34170	downstream	lr=1,lr=2	mapping2.wing	pac	317
NC_037639.1	14918940	14919690	531.9	22.5578	gene-LOC726461	Prosap	0	inside	lr=1,lr=2,lr=3	gene-Mir989	No_ID_mapped	20980	downstream	lr=1,lr=2	mapping2.wing	imm	154
NC_037639.1	14953380	14954010	262.3	19.8991	gene-LOC726461	Prosap	0	inside	lr=1,lr=2	gene-LOC107964028	No_ID_mapped	8075	upstream	lr=1	mapping2.wing	imm	361
NC_037639.1	15000500	15001500	978	30.7636	gene-LOC408661	jing	0	inside	lr=1,lr=2,lr=3,lr=4	gene-LOC107964028	No_ID_mapped	36427	downstream	lr=1,lr=2	mapping2.wing	hexmcd	100
NC_037639.1	15033500	15034570	908.2	30.8232	gene-LOC408661	jing	0	inside	lr=1,lr=2,lr=1,lr=2,lr=3,lr=4	gene-LOC411764	Best1	5665,5895	downstream	lr=1,lr=2	mapping2.wing	hexmcd,imm	118
NC_037639.1	15342700	15343390	378.6	22.4053	gene-LOC724852	No_OrthoPara	0	inside	lr=1	gene-LOC102654200	No_ID_mapped	7846	upstream	lr=1	mapping2.wing	imm	254
NC_037639.1	15705170	15706080	828.4	20.4357	gene-LOC409821	bt	0	inside	lr=1,lr=2	gene-LOC413207	CG10939	20086	downstream	lr=1,lr=2	mapping2.wing	imm	66
NC_037639.1	15794250	15795000	371.6	28.5033	gene-LOC408649	Thd1	0	inside	lr=1	gene-LOC107966106	No_ID_mapped	14463	upstream	lr=1	mapping2.wing	hexmcd	365
NC_037639.1	15795240	15795830	191.8	21.2234	gene-LOC408649	Thd1	0	inside	lr=1	gene-LOC107966106	No_ID_mapped	13473	upstream	lr=1	mapping2.wing	imm	443
NC_037639.1	15916520	15917160	166.2	18.7286	gene-LOC410133	Slip1	0	inside	lr=1	gene-LOC413940	Ranbp9	5823	downstream	lr=1	mapping2.wing	imm	487
NC_037640.1	2446350	2447090	151.2	19.7593	gene-Cac	cac	0	inside	lr=1,lr=2	gene-LOC113218649	No_ID_mapped	62140	downstream	lr=?	mapping2.wing	imm	516
NC_037640.1	2447250	2448160	379	29.1555	gene-Cac	cac	0	inside	lr=1,lr=2	gene-LOC113218649	No_ID_mapped	63050,63210	downstream	lr=?	mapping2.wing	hexmcd,imm	355
NC_037640.1	2743500	2744250	7.1	0.3798	gene-LOC410975	tyn	0	inside	lr=1,lr=2	gene-LOC102654788	No_ID_mapped	31264	downstream	lr=1,lr=2	mapping2.wing	pac	229
NC_037640.1	2981750	2982500	4.2	0.3636	gene-LOC725829	CG43861	0	inside	lr=1	gene-LOC107964232	No_ID_mapped	5336	upstream	lr=1	mapping2.wing	pac	445
NC_037640.1	3337000	3337500	3.2	0.3611	gene-E74	Eip74EF	0	inside	lr=2,lr=3	gene-LOC551291	alpha-Spec	10199	upstream	lr=2	mapping2.wing	pac	561
NC_037640.1	3341500	3342250	8.2	0.4101	gene-E74	Eip74EF	0	inside	lr=1	gene-LOC551291	alpha-Spec	14949	upstream	lr=1	mapping2.wing	pac	165
NC_037640.1	3392270	3393120	481.4	22.2645	gene-E74,gene-LOC102654462	Eip74EF,srRNA,No_ID_mapped	0	inside	lr=1,lr=2	gene-E74,gene-LOC102654462	Eip74EF,srRNA,No_ID_mapped	0	inside	lr=1,lr=2	mapping2.wing	imm	180
NC_037640.1	3647650	3648530	337.2	22.399	gene-LOC410967	E23	0	inside	lr=1,lr=2	gene-LOC100578165	No_OrthoPara	26301	downstream	lr=1,lr=2	mapping2.wing	imm	299
NC_037640.1	3722410	3722990	151.9	19.3681	gene-LOC100578165	No_OrthoPara	0	inside	lr=2,lr=3	gene-LOC410967	E23	9278	upstream	lr=2,lr=3	mapping2.wing	imm	510
NC_037640.1	3732500	3733000	320.7	28.2905	gene-LOC100578165	No_OrthoPara	0	inside	lr=1,lr=2	gene-LOC410967	E23	19288	upstream	lr=1,lr=2	mapping2.wing	hexmcd	393
NC_037640.1	3896250	3897000	401.7	27.7028	gene-LOC100577278,gene-LOC725590	No_ID_mapped,B-H2,B-H1	0	inside	lr=1	gene-LOC100577278,gene-LOC725590	No_ID_mapped,B-H2,B-H1	0	inside	lr=1	mapping2.wing	hexmcd	336
NC_037640.1	4026760	4027450	349.8	20.7967	gene-LOC102656822	CG17211	0	inside	lr=1,lr=2	gene-LOC102654314	No_ID_mapped	12536	downstream	lr=1,lr=2	mapping2.wing	imm	287
NC_037640.1	4669000	4669750	9.1	0.3869	gene-LOC724778	Lmx1a	7356	upstream	lr=1	gene-LOC107964235	No_ID_mapped	8829	downstream	lr=1	mapping2.wing	pac	131
NC_037640.1	4729860	4730520	277.1	24.9938	gene-LOC100577174	peb	0	inside	lr=1	gene-LOC412846	Sirt6	24785	downstream	lr=1	mapping2.wing	imm	347
NC_037640.1	4798750	4799580	151.4	19.7922	gene-LOC113218646	No_ID_mapped	21043,21123	upstream	lr=1	gene-LOC102655807	No_ID_mapped	23743,23823	downstream	lr=1	mapping2.wing	imm,pac	416
NC_037640.1	5258000	5258750	9.4	0.383	gene-LOC410956	nmo	0	inside	lr=1,lr=2	gene-LOC408749	CG5087	18773	downstream	lr=1,lr=2	mapping2.wing	pac	121
NC_037640.1	5506050	5506680	237.4	21.0435	gene-osp	osp	0	inside	lr=1	gene-LOC408748	Pmi	6335	upstream	lr=1	mapping2.wing	imm	393
NC_037640.1	5858000	5858500	4.9	0.3635	gene-LOC410951	Rbfox1	0	inside	lr=1	gene-Mir9875	No_ID_mapped	96606	upstream	lr=?	mapping2.wing	pac	370
NC_037640.1	6290000	6291050	1319.1	34.7339	gene-LOC724603	CG42637,Gyc76C	0	inside	lr=1,lr=2	gene-LOC107964181	No_ID_mapped	29570,29640	upstream	lr=1,lr=2	mapping2.wing	hexmcd,imm	11
NC_037640.1	6617250	6617750	3.2	0.3666	gene-LOC724853	mthl1	0	inside	lr=2,lr=3,lr=4	gene-LOC410941	CG4610	80154	downstream	lr=?	mapping2.wing	pac	551
NC_037640.1	6639750	6640500	4.6	0.3646	gene-LOC724853	mthl1	0	inside	lr=3,lr=4	gene-LOC410941	CG4610	57654	downstream	lr=?	mapping2.wing	pac	407
NC_037640.1	6650750	6651500	245.7	20.4981	gene-LOC724853	mthl1	0	inside	lr=1,lr=2,lr=1,lr=2,lr=3	gene-LOC410941	CG4610	46534,46654	downstream	lr=1,lr=1,lr=2,lr=3	mapping2.wing	imm,pac	6
NC_037640.1	6962000	6962750	15.9	0.4126	gene-LOC410044	No_OrthoPara	0	inside	lr=1,lr=2,lr=3	gene-LOC102654331	TTLL4A,TTLL4B	20111	upstream	lr=1,lr=2	mapping2.wing	pac	10
NC_037640.1	7030750	7031620	563.7	31.0314	gene-LOC410044	No_OrthoPara	0	inside	lr=1,lr=1,lr=2	gene-LOC102654622	No_ID_mapped	68413,68613	downstream	lr=?	mapping2.wing	hexmcd,imm	246
NC_037640.1	7032500	7033000	2.9	0.3685	gene-LOC410044	No_OrthoPara	0	inside	lr=2,lr=3	gene-LOC102654622	No_ID_mapped	66863	downstream	lr=?	mapping2.wing	pac	588
NC_037640.1	7066150	7066770	188.2	19.3852	gene-LOC410044	No_OrthoPara	0	inside	lr=1,lr=2	gene-LOC102654622	No_ID_mapped	33213	downstream	lr=1	mapping2.wing	imm	455
NC_037640.1	7134000	7134750	1217.5	32.5402	gene-Mir9886	No_ID_mapped	690	upstream	lr=2,lr=3,lr=4,lr=5,lr=6	gene-LOC411494	Cdk5alpha	2179	downstream	lr=2,lr=3,lr=4,lr=5,lr=6	mapping2.wing	hexmcd	48
NC_037640.1	7135000	7136330	1537.3	37.9893	gene-LOC411494,gene-Mir9886	Cdk5alpha,srRNA,No_ID_mapped	679,700	downstream	lr=1,lr=2,lr=3,lr=4,lr=1,lr=2,lr=3,lr=4,lr=5,lr=6	gene-LOC411494,gene-Mir9886	Cdk5alpha,srRNA,No_ID_mapped	1069,1179	downstream	lr=1,lr=2,lr=3,lr=4,lr=1,lr=2,lr=3,lr=4,lr=5,lr=6	mapping2.wing	hexmcd,imm	11
NC_037640.1	7179000	7179500	4.6	0.3631	gene-Mir6049	No_ID_mapped	5481	upstream	lr=1,lr=2,lr=3	gene-LOC725698	No_OrthoPara	15814	downstream	lr=1,lr=2,lr=3	mapping2.wing	pac	396
NC_037640.1	7191250	7192000	7.5	0.3715	gene-Mir6049	No_ID_mapped	17981	upstream	lr=1,lr=2,lr=3	gene-LOC725698	No_OrthoPara	28314	downstream	lr=1,lr=2,lr=3	mapping2.wing	pac	209
NC_037640.1	7212000	7212750	545.6	31.1868	gene-Mir6049	No_ID_mapped	38731	upstream	lr=1	gene-LOC725698	No_OrthoPara	49064	downstream	lr=1	mapping2.wing	hexmcd	252
NC_037640.1	7217700	7218270	153.1	20.4451	gene-Mir6049	No_ID_mapped	44251	upstream	lr=1	gene-LOC725698	No_OrthoPara	54584	downstream	lr=?	mapping2.wing	imm	503
NC_037640.1	7377750	7378500	5.4	0.386	gene-LOC725792	ham	13223	upstream	lr=1	gene-LOC102655392	CG10348	192048	upstream	lr=?	mapping2.wing	pac	337
NC_037640.1	7418750	7419500	4.5	0.3619	gene-LOC725792	ham	0	inside	lr=1,lr=2	gene-LOC102655392	CG10348	151048	upstream	lr=?	mapping2.wing	pac	414
NC_037640.1	7568250	7569800	765.8	29.3834	gene-LOC102655392	CG10348	1268,1548	upstream	lr=1,lr=2,lr=1,lr=2,lr=3,lr=4,lr=5	gene-LOC410938	Pgant3	25650,25930	downstream	lr=1,lr=2,lr=1,lr=2,lr=3,lr=4	mapping2.wing	hexmcd,imm	162
NC_037640.1	7973250	7973750	3.2	0.3749	gene-LOC412855	Dscam3	0	inside	lr=1	gene-LOC100576644	No_ID_mapped	42162	upstream	lr=1	mapping2.wing	pac	542
NC_037640.1	8017750	8018740	863	30.4981	gene-LOC412855	Dscam3	0	inside	lr=1,lr=1,lr=2	gene-LOC551654	CG3402	24055,24195	upstream	lr=1,lr=1,lr=2	mapping2.wing	hexmcd,imm	60
NC_037640.1	8057670	8058250	170.2	19.837	gene-LOC409643	fax	0	inside	lr=1	gene-LOC409642	CG6282	2925	downstream	lr=1	mapping2.wing	imm	476
NC_037640.1	8461000	8461500	2.8	0.3551	gene-LOC408741	Rab26	0	inside	lr=3,lr=4	gene-TRNAV-AAC-2	No_ID_mapped	39447	downstream	lr=3,lr=4	mapping2.wing	pac	624
NC_037640.1	8469750	8470500	6.6	0.3812	gene-LOC408741	Rab26	0	inside	lr=1,lr=2	gene-TRNAV-AAC-2	No_ID_mapped	30697	downstream	lr=1,lr=2	mapping2.wing	pac	258
NC_037640.1	8478250	8479000	11.3	0.4217	gene-LOC408741	Rab26	0	inside	lr=1,lr=2,lr=3	gene-TRNAV-AAC-2	No_ID_mapped	22197	downstream	lr=1,lr=2,lr=3	mapping2.wing	pac	64
NC_037640.1	8482250	8482750	407.3	28.561	gene-LOC408741	Rab26	0	inside	lr=1,lr=2,lr=3,lr=4	gene-TRNAV-AAC-2	No_ID_mapped	18197	downstream	lr=1	mapping2.wing	hexmcd	327
NC_037640.1	8501250	8501750	383.6	29.0724	gene-LOC408741	Rab26	0	inside	lr=1,lr=2,lr=3,lr=4	gene-TRNAV-AAC-3	No_ID_mapped	237	upstream	lr=1	mapping2.wing	hexmcd	350
NC_037640.1	8514800	8515460	338.8	22.2773	gene-LOC408741	Rab26	0	inside	lr=1,lr=2	gene-Mir3719	No_ID_mapped	7750	downstream	lr=1	mapping2.wing	imm	297
NC_037640.1	8517750	8518500	709.5	29.7578	gene-LOC408741	Rab26	0	inside	lr=1,lr=2,lr=3,lr=4,lr=5	gene-Mir3719	No_ID_mapped	4800	downstream	lr=1,lr=2	mapping2.wing	hexmcd	188
NC_037640.1	8580000	8580500	383	28.6434	gene-LOC408741	Rab26	0	inside	lr=1,lr=2,lr=3,lr=4	gene-Mir3720	No_ID_mapped	38183	upstream	lr=1	mapping2.wing	hexmcd	351
NC_037640.1	8677750	8678460	574.4	28.3223	gene-LOC100578925	Tob	0	inside	lr=1,lr=1,lr=2	gene-LOC100578888	No_OrthoPara	34809,35019	downstream	lr=1	mapping2.wing	hexmcd,imm,pac	243
NC_037640.1	8812750	8813250	7.3	0.3756	gene-LOC102654809	No_ID_mapped	41776	downstream	lr=1	gene-LOC100578925	Tob	52303	upstream	lr=?	mapping2.wing	pac	218
NC_037640.1	8958550	8959250	268.8	20.4569	gene-LOC408740	CG32264	0	inside	lr=1	gene-LOC100576098	No_OrthoPara	4119	downstream	lr=1	mapping2.wing	imm	357
NC_037640.1	9333250	9334000	5.8	0.3821	gene-LOC410933	S6KL	0	inside	lr=1	gene-LOC113218634	No_ID_mapped	3341	downstream	lr=1	mapping2.wing	pac	297
NC_037640.1	9347200	9347900	357.7	20.9265	gene-LOC410933	S6KL	0	inside	lr=1	gene-LOC725960	No_OrthoPara	832	upstream	lr=1	mapping2.wing	imm	272
NC_037640.1	9489030	9489690	228.3	21.0238	gene-LOC726252	tnc	0	inside	lr=2,lr=3	gene-Est-6	Est-6,Est-P	25140	downstream	lr=1	mapping2.wing	imm	403
NC_037640.1	9490000	9491000	9.8	0.3823	gene-LOC726252	tnc	0	inside	lr=1,lr=2	gene-Est-6	Est-6,Est-P	26450	downstream	lr=1,lr=2	mapping2.wing	pac	110
NC_037640.1	9518500	9519530	1368.9	40.5928	gene-LOC726252	tnc	251,281	inside,upstream	lr=1,lr=2,lr=1,lr=2,lr=3	gene-LOC107964193	No_ID_mapped	41153,41193	downstream	lr=1,lr=2	mapping2.wing	hexmcd,imm	6
NC_037640.1	9613500	9614250	8.1	0.39	gene-LOC100576419	No_ID_mapped	34683	downstream	lr=1,lr=2	gene-LOC107964193	No_ID_mapped	37714	upstream	lr=1,lr=2	mapping2.wing	pac	173
NC_037640.1	9713750	9714500	6.2	0.3754	gene-LOC409795	Smg6	0	inside	lr=1	gene-LOC413655	CG12170	123400	upstream	lr=?	mapping2.wing	pac	277
NC_037640.1	10909650	10910350	154.9	20.4118	gene-LOC413289	N	0	inside	lr=1,lr=2,lr=3,lr=4	gene-LOC102656475	No_ID_mapped	39020	downstream	lr=1	mapping2.wing	imm	496
NC_037640.1	10929250	10930070	520.4	29.0303	gene-LOC413289	N	0	inside	lr=1,lr=2,lr=3,lr=4,lr=1,lr=2,lr=3,lr=5	gene-LOC102656475	No_ID_mapped	58670,58740	downstream	lr=?	mapping2.wing	hexmcd,imm	159
NC_037640.1	10989250	10990000	5.9	0.3603	gene-LOC413289	N	0	inside	lr=1,lr=2	gene-LOC107964132	No_OrthoPara	60188	upstream	lr=?	mapping2.wing	pac	293
NC_037640.1	11003620	11004370	425.7	20.4734	gene-LOC413289	N	0	inside	lr=1,lr=2,lr=3	gene-LOC107964132	No_OrthoPara	45818	upstream	lr=1,lr=2	mapping2.wing	imm	211
NC_037640.1	11018750	11019500	270.4	28.5017	gene-LOC413289	N	0	inside	lr=1,lr=2	gene-LOC107964132	No_OrthoPara	30688	upstream	lr=1	mapping2.wing	hexmcd	446
NC_037640.1	11200500	11201250	6.5	0.3881	gene-LOC724344	No_OrthoPara	0	inside	lr=1,lr=2,lr=3	gene-LOC113218701	No_ID_mapped	63041	upstream	lr=?	mapping2.wing	pac	260
NC_037640.1	11325250	11325750	6.1	0.3741	gene-LOC724344	No_OrthoPara	0	inside	lr=1,lr=2,lr=3	gene-LOC102655354	No_ID_mapped	139669	downstream	lr=?	mapping2.wing	pac	284
NC_037640.1	11362750	11363750	872.3	29.1834	gene-LOC724344	No_OrthoPara	0	inside	lr=1,lr=2,lr=3,lr=4	gene-LOC102655354	No_ID_mapped	102169	downstream	lr=?	mapping2.wing	hexmcd	130
NC_037640.1	11492500	11493250	480.8	28.5481	gene-LOC410925	Hr4	0	inside	lr=2,lr=3,lr=4	gene-LOC724344	No_OrthoPara	21332	downstream	lr=1,lr=2,lr=3	mapping2.wing	hexmcd	286
NC_037640.1	11529500	11530540	1437	36.7791	gene-LOC410925	Hr4	0	inside	lr=1,lr=2,lr=3,lr=1,lr=2,lr=3,lr=4,lr=5	gene-LOC724344	No_OrthoPara	58582,58622	downstream	lr=?	mapping2.wing	hexmcd,imm	22
NC_037640.1	11595500	11596950	730.9	23.3276	gene-LOC410925	Hr4	0	inside	lr=1,lr=2,lr=3,lr=4,lr=2,lr=3,lr=4,lr=5,lr=6	gene-LOC410924	PpV	47325,47715	downstream	lr=1,lr=2,lr=3,lr=4	mapping2.wing	imm,pac	92
NC_037640.1	11604930	11605770	762.8	26.6658	gene-LOC410925	Hr4	0	inside	lr=1,lr=2,lr=1,lr=2,lr=3,lr=4,lr=5,lr=6	gene-LOC410924	PpV	38215,38285	downstream	lr=1,lr=2,lr=1,lr=2,lr=3,lr=4	mapping2.wing	imm,pac	85
NC_037640.1	11894000	11894500	271	28.7322	gene-Mir6042	No_ID_mapped	12679	downstream	lr=1,lr=2	gene-LOC113218676	No_ID_mapped	21307	downstream	lr=1	mapping2.wing	hexmcd	445
NC_037640.1	11938750	11939500	5.6	0.3604	gene-LOC113218674	No_ID_mapped	3561	downstream	lr=1,lr=2,lr=3	gene-LOC410922	SCAR	7405	downstream	lr=1,lr=2	mapping2.wing	pac	323
NC_037640.1	11999140	12000000	519.5	21.1613	gene-LOC102655259	l(2)10685	806	upstream	lr=1,lr=2	gene-LOC410920	MFS3	3286	downstream	lr=1,lr=2	mapping2.wing	imm	161
NC_037640.1	12010750	12011500	11.4	0.3931	gene-LOC113218619	No_ID_mapped	2862	upstream	lr=1,lr=2	gene-LOC102655259	l(2)10685	12306	upstream	lr=1,lr=2	mapping2.wing	pac	63
NC_037640.1	12134000	12134500	468.8	29.8403	gene-LOC412243	spen	0	inside	lr=1	gene-LOC113218620	No_ID_mapped	22529	upstream	lr=1	mapping2.wing	hexmcd	294
NC_037640.1	12149750	12150500	7.7	0.3841	gene-LOC412243	spen	0	inside	lr=1	gene-LOC113218620	No_ID_mapped	6779	upstream	lr=1	mapping2.wing	pac	197
NC_037640.1	12589500	12590250	3.5	0.3595	gene-LOC100578706	RAF2	0	inside	lr=1,lr=2	gene-Mir6055	No_ID_mapped	10205	downstream	lr=1,lr=2	mapping2.wing	pac	534
NC_037640.1	12596250	12596750	4.7	0.3808	gene-LOC100578706	RAF2	0	inside	lr=1	gene-Mir6055	No_ID_mapped	3455	downstream	lr=1	mapping2.wing	pac	385
NC_037640.1	13466500	13467470	873.5	30.3726	gene-LOC551510	sprt	0	inside	lr=1,lr=2	gene-TRNAR-UCU,gene-TRNAV-UAC,gene-TRNAV-UAC	No_ID_mapped,No_ID_mapped,No_ID_mapped	2922,2969	downstream,upstream,upstream	lr=1,lr=1,lr=2	mapping2.wing	hexmcd,imm	121
NC_037641.1	2894500	2895500	13.1	0.3891	gene-LOC726671	No_OrthoPara	0	inside	lr=1,lr=2,lr=3	gene-LOC102654463	No_ID_mapped	734	upstream	lr=1,lr=2	mapping2.wing	pac	31
NC_037641.1	2923040	2924250	688.4	29.8437	gene-LOC726671	No_OrthoPara	8003,8533	upstream	lr=1,lr=1,lr=2	gene-LOC102654463	No_ID_mapped	28954,29484	upstream	lr=1	mapping2.wing	hexmcd,imm	196
NC_037641.1	2952750	2953750	376.2	28.2698	gene-LOC102654533	pan	26556,26806	downstream	lr=1,lr=2,lr=3,lr=4,lr=5,lr=6,lr=2,lr=3,lr=4,lr=5	gene-LOC726671	No_OrthoPara	37783,38033	upstream	lr=1,lr=2	mapping2.wing	hexmcd,pac	139
NC_037641.1	2988830	2989410	150.9	19.8116	gene-LOC102654533	pan	0	inside	lr=2,lr=3,lr=5,lr=6	gene-LOC726671	No_OrthoPara	73693	upstream	lr=?	mapping2.wing	imm	517
NC_037641.1	3018510	3019590	723.5	23.0866	gene-LOC102654533	pan	0	inside	lr=1,lr=2,lr=3,lr=4,lr=5,lr=6	gene-LOC726671	No_OrthoPara	103873	upstream	lr=?	mapping2.wing	imm	96
NC_037641.1	3025250	3026000	1147.8	29.0832	gene-LOC102654533	pan	0	inside	lr=1,lr=2,lr=3,lr=4,lr=5,lr=6	gene-LOC726724	No_OrthoPara	106880	downstream	lr=?	mapping2.wing	hexmcd	60
NC_037641.1	3028750	3029500	3.5	0.3612	gene-LOC102654533	pan	0	inside	lr=3,lr=4,lr=5,lr=6	gene-LOC726724	No_OrthoPara	103380	downstream	lr=?	mapping2.wing	pac	527
NC_037641.1	3048000	3048840	741	28.5936	gene-LOC102654533	pan	0	inside	lr=1,lr=2,lr=3,lr=4,lr=5,lr=6,lr=1,lr=2,lr=3,lr=4,lr=5,lr=6,lr=7	gene-LOC726724	No_OrthoPara	84130	downstream	lr=?	mapping2.wing	hexmcd,imm	89
NC_037641.1	3050250	3051250	14.8	0.4407	gene-LOC102654533	pan	0	inside	lr=1,lr=2,lr=3,lr=5,lr=6	gene-LOC726724	No_OrthoPara	81880	downstream	lr=?	mapping2.wing	pac	16
NC_037641.1	3078250	3079000	10.9	0.4054	gene-LOC102654533	pan	0	inside	lr=2,lr=3,lr=4,lr=5,lr=6,lr=7	gene-LOC726724	No_OrthoPara	53880	downstream	lr=?	mapping2.wing	pac	73
NC_037641.1	3095250	3096000	439.3	29.534	gene-LOC102654533	pan	0	inside	lr=1,lr=2,lr=3,lr=5	gene-LOC726724	No_OrthoPara	36880	downstream	lr=1,lr=2	mapping2.wing	hexmcd	309
NC_037641.1	3105000	3105840	380.1	28.8214	gene-LOC102654533	pan	0	inside	lr=1,lr=2,lr=3,lr=4,lr=5,lr=6,lr=2,lr=3,lr=4,lr=5,lr=6,lr=3,lr=4,lr=5,lr=6	gene-LOC726724	No_OrthoPara	26880,26970,27130	downstream	lr=1,lr=1,lr=2	mapping2.wing	hexmcd,imm,pac	251
NC_037641.1	3164750	3165250	4.3	0.3756	gene-LOC113218725,gene-LOC726761	No_ID_mapped,sv	0	inside	lr=2,lr=3	gene-LOC113218725,gene-LOC726761	No_ID_mapped,sv	0	inside	lr=2,lr=3	mapping2.wing	pac	432
NC_037641.1	3217750	3218500	14.5	0.4425	gene-LOC726761	sv	0	inside	lr=1,lr=2,lr=3	gene-LOC113218725	No_ID_mapped	18076	downstream	lr=1,lr=2,lr=3	mapping2.wing	pac	17
NC_037641.1	3299250	3300000	293.7	27.5414	gene-LOC100578989	No_OrthoPara	0	inside	lr=1	gene-LOC726761	sv	7370	upstream	lr=1	mapping2.wing	hexmcd	420
NC_037641.1	3806500	3807390	1201.7	33.627	gene-LOC727085	wek,CG17568,CG10366,CG6254	6130,6270	downstream	lr=1,lr=1,lr=2,lr=3	gene-LOC102654745	No_OrthoPara	8129,8289	downstream	lr=1,lr=2,lr=1,lr=2,lr=3,lr=4	mapping2.wing	hexmcd,imm	53
NC_037641.1	3808500	3809250	508.7	27.9373	gene-LOC102654745	No_OrthoPara	6289	downstream	lr=1,lr=2,lr=3,lr=2,lr=3,lr=4	gene-LOC727085	wek,CG17568,CG10366,CG6254	8130	downstream	lr=1,lr=2,lr=3	mapping2.wing	hexmcd,pac	270
NC_037641.1	3835250	3835750	296.8	28.1029	gene-LOC102654745,gene-LOC107964334	srRNA,No_ID_mapped	0	inside	lr=1,lr=2,lr=1,lr=2,lr=3	gene-LOC102654745,gene-LOC107964334	srRNA,No_ID_mapped	0	inside	lr=1,lr=2,lr=3,lr=1,lr=3,lr=4	mapping2.wing	hexmcd,pac	413
NC_037641.1	3851000	3851750	8.9	0.3903	gene-LOC102654745	No_OrthoPara	0	inside	lr=1,lr=2,lr=3,lr=5	gene-LOC107964334	No_ID_mapped	1592	downstream	lr=1,lr=2,lr=3	mapping2.wing	pac	136
NC_037641.1	3935500	3936250	8.4	0.3814	gene-LOC727092	nub,pdm2	0	inside	lr=1,lr=2	gene-LOC102654745	No_OrthoPara	50606	upstream	lr=?	mapping2.wing	pac	154
NC_037641.1	3972000	3972750	4.6	0.3701	gene-LOC727092	nub,pdm2	0	inside	lr=1,lr=2,lr=3	gene-LOC102654312	dbe	37620	upstream	lr=1	mapping2.wing	pac	398
NC_037641.1	3974990	3975730	240.7	19.2743	gene-LOC727092	nub,pdm2	0	inside	lr=1	gene-LOC102654312	dbe	34630	upstream	lr=1	mapping2.wing	imm	388
NC_037641.1	4767750	4768500	5.4	0.3727	gene-LOC411048	Sesn	0	inside	lr=1	gene-TRNAK-CUU-3	No_ID_mapped	9295	downstream	lr=1	mapping2.wing	pac	333
NC_037641.1	5336500	5337000	3.5	0.362	gene-Camkii,gene-LOC107964268	srRNA,No_ID_mapped	0	inside	lr=1	gene-Camkii,gene-LOC107964268	srRNA,No_ID_mapped	0	inside	lr=1	mapping2.wing	pac	529
NC_037641.1	6710750	6711640	1014.6	34.0754	gene-LOC724604	No_OrthoPara	0	inside	lr=1,lr=2	gene-LOC102654736	No_OrthoPara	1604,1744	downstream	lr=1,lr=2	mapping2.wing	hexmcd,imm	85
NC_037641.1	6713000	6713500	2.8	0.3615	gene-LOC724604	No_OrthoPara	0	inside	lr=1	gene-LOC102654736	No_OrthoPara	3604	downstream	lr=1	mapping2.wing	pac	598
NC_037641.1	7031000	7031500	2.8	0.3588	gene-LOC100578609	No_OrthoPara	0	inside	lr=1	gene-Mir3724	No_ID_mapped	4694	upstream	lr=1	mapping2.wing	pac	600
NC_037641.1	7880000	7880750	3.8	0.3595	gene-LOC102656261	No_ID_mapped	1189	downstream	lr=1	gene-LOC409884	CG3534	6259	upstream	lr=1	mapping2.wing	pac	486
NC_037641.1	8175750	8176500	5.8	0.3759	gene-LOC113218549	No_ID_mapped	18897	upstream	lr=1,lr=2	gene-LOC408807	No_OrthoPara	29008	upstream	lr=1,lr=2	mapping2.wing	pac	299
NC_037641.1	8179250	8179750	2.8	0.3653	gene-LOC113218549	No_ID_mapped	15397	upstream	lr=1,lr=2	gene-LOC408807	No_OrthoPara	25508	upstream	lr=1,lr=2	mapping2.wing	pac	595
NC_037641.1	8237750	8238250	469.2	28.9297	gene-LOC113218549	No_ID_mapped	5890	downstream	lr=1	gene-LOC102655177	No_ID_mapped	11975	upstream	lr=1,lr=2	mapping2.wing	hexmcd	292
NC_037641.1	8281000	8281610	204.1	19.2125	gene-LOC100576283	No_ID_mapped	0	inside	lr=1,lr=2	gene-LOC102655177	No_ID_mapped	28627	downstream	lr=1,lr=2	mapping2.wing	imm	430
NC_037641.1	8656760	8657450	225.9	20.5082	gene-LOC725254	CG12071	0	inside	lr=1	gene-LOC725209	No_OrthoPara	5003	upstream	lr=1	mapping2.wing	imm	405
NC_037641.1	9090750	9091250	5.8	0.3783	gene-LOC408803	CG33993,PVRAP	0	inside	lr=1	gene-LOC107964323	No_ID_mapped	25150	downstream	lr=1	mapping2.wing	pac	298
NC_037641.1	9163140	9163940	662	24.4713	gene-LOC408803	CG33993,PVRAP	0	inside	lr=1,lr=2	gene-LOC107964323	No_ID_mapped	97840	downstream	lr=?	mapping2.wing	imm	107
NC_037641.1	9464200	9465000	724.6	28.6973	gene-LOC550811	timeout	0	inside	lr=1,lr=2,lr=3,lr=4,lr=5	gene-Mir6054	No_ID_mapped	1046,1096	upstream	lr=1,lr=2,lr=3,lr=4,lr=5	mapping2.wing	hexmcd,imm	139
NC_037641.1	9465500	9466000	3.6	0.371	gene-LOC550811	timeout	0	inside	lr=1	gene-Mir6054	No_ID_mapped	116	downstream	lr=1	mapping2.wing	pac	491
NC_037641.1	9466250	9467750	1464.7	33.0625	gene-LOC550811	timeout	0	inside	lr=1,lr=2,lr=3,lr=4,lr=5	gene-Mir6054	No_ID_mapped	1866	downstream	lr=1,lr=2,lr=3,lr=4,lr=5	mapping2.wing	hexmcd	20
NC_037641.1	9561250	9561750	4.9	0.3634	gene-TRNAS-AGA-3	No_ID_mapped	2372	upstream	lr=1	gene-LOC411021	Ugt49C1	18514	upstream	lr=1	mapping2.wing	pac	374
NC_037641.1	9666510	9667130	265.6	21.3311	gene-LOC408801	sba	0	inside	lr=1,lr=2,lr=3	gene-LOC724430	CG14744,CG5348,CG12376,CG14743	67798	downstream	lr=?	mapping2.wing	imm	358
NC_037641.1	9706250	9706750	2.8	0.3536	gene-LOC408801	sba	0	inside	lr=1,lr=2	gene-LOC724430	CG14744,CG5348,CG12376,CG14743	107418	downstream	lr=?	mapping2.wing	pac	594
NC_037641.1	9742500	9743410	514.5	28.9405	gene-LOC408801	sba	0	inside	lr=1,lr=2,lr=1,lr=2,lr=3	gene-LOC724430	CG14744,CG5348,CG12376,CG14743	143918,144078	downstream	lr=?	mapping2.wing	hexmcd,imm	241
NC_037641.1	9757250	9758000	3.2	0.3642	gene-LOC408801	sba	0	inside	lr=1	gene-LOC724430	CG14744,CG5348,CG12376,CG14743	158668	downstream	lr=?	mapping2.wing	pac	556
NC_037641.1	9896440	9897150	328.9	21.0482	gene-LOC408801	sba	0	inside	lr=1,lr=2,lr=3,lr=4	gene-LOC724368	Droj2	30952	downstream	lr=1,lr=2	mapping2.wing	imm	304
NC_037641.1	10061250	10062000	9.4	0.3974	gene-LOC113218730	No_OrthoPara	20685	downstream	lr=1,lr=2	gene-LOC552007	PyK	24574	upstream	lr=1,lr=2	mapping2.wing	pac	122
NC_037641.1	10394500	10395000	2.8	0.3619	gene-LOC725092	CG4813	0	inside	lr=1,lr=2	gene-LOC725012	No_OrthoPara	69319	downstream	lr=?	mapping2.wing	pac	603
NC_037641.1	10561250	10561750	3.9	0.3591	gene-LOC411206	Prosbeta5	14744	upstream	lr=1	gene-LOC408918	CG12384	16229	upstream	lr=1	mapping2.wing	pac	468
NC_037641.1	10589750	10590500	9.2	0.4022	gene-LOC411207	No_OrthoPara	9518	downstream	lr=1	gene-LOC725311	lolal	14795	upstream	lr=1	mapping2.wing	pac	128
NC_037641.1	10829690	10830430	539	28.5461	gene-LOC411018	CG14535	0	inside	lr=1,lr=2,lr=1,lr=2,lr=3,lr=4	gene-LOC408797	Ndg	31549,31729	upstream	lr=1	mapping2.wing	hexmcd,imm	149
NC_037641.1	10838250	10839500	4.2	0.3648	gene-LOC411018	CG14535	0	inside	lr=2,lr=3,lr=4,lr=6	gene-LOC408797	Ndg	40799	upstream	lr=1,lr=3	mapping2.wing	pac	443
NC_037641.1	10876250	10877000	5.7	0.3885	gene-LOC411018	CG14535	0	inside	lr=1,lr=2,lr=4,lr=5	gene-LOC100577054	No_OrthoPara	50010	upstream	lr=2,lr=?	mapping2.wing	pac	315
NC_037641.1	10900250	10901000	8.2	0.3883	gene-LOC411018	CG14535	0	inside	lr=1,lr=2	gene-LOC100577054	No_OrthoPara	26010	upstream	lr=1	mapping2.wing	pac	171
NC_037641.1	10906140	10906820	169	20.3216	gene-LOC411018	CG14535	0	inside	lr=3,lr=4,lr=5	gene-LOC100577054	No_OrthoPara	20120	upstream	lr=1,lr=2,lr=3	mapping2.wing	imm	481
NC_037641.1	10934990	10935710	421.5	21.1249	gene-LOC411018	CG14535	0	inside	lr=1,lr=2,lr=3,lr=4,lr=5	gene-LOC100577054	No_OrthoPara	7454	downstream	lr=1,lr=2,lr=3	mapping2.wing	imm	217
NC_037641.1	10952750	10953660	727.8	31.826	gene-LOC411018	CG14535	0	inside	lr=1,lr=2,lr=1,lr=2,lr=3,lr=4,lr=5	gene-LOC100577054	No_OrthoPara	25244,25404	downstream	lr=1,lr=1,lr=2,lr=3	mapping2.wing	hexmcd,imm	176
NC_037641.1	10991940	10992680	489	21.0231	gene-LOC411018	CG14535	0	inside	lr=2,lr=3,lr=4	gene-LOC100576964	No_OrthoPara	62845	downstream	lr=?	mapping2.wing	imm	174
NC_037641.1	11135750	11136500	3.6	0.3754	gene-LOC102655676	No_ID_mapped	0	inside	lr=1	gene-Mir275	No_ID_mapped	7368	upstream	lr=1	mapping2.wing	pac	495
NC_037641.1	11150000	11151000	1123.6	31.7251	gene-LOC408793	chm	0	inside	lr=1,lr=2	gene-LOC102655676	No_ID_mapped	5009	downstream	lr=1,lr=2	mapping2.wing	hexmcd	64
NC_037641.1	11241250	11241750	2.8	0.3674	gene-LOC726307	toc	0	inside	lr=1	gene-LOC100576412	No_OrthoPara	11939	upstream	lr=1	mapping2.wing	pac	607
NC_037641.1	11294250	11295250	914.5	31.4539	gene-LOC411009	dac	602,752	upstream	lr=1,lr=10,lr=11,lr=12,lr=13,lr=15,lr=2,lr=3,lr=4,lr=5,lr=6,lr=10,lr=15,lr=16,lr=17,lr=2,lr=3,lr=4,lr=5,lr=7,lr=8	gene-LOC408792	cora	9464,9714	upstream	lr=1,lr=2,lr=1,lr=2,lr=3,lr=4	mapping2.wing	hexmcd,imm	80
NC_037641.1	11296750	11297750	837.8	30.0545	gene-LOC411009	dac	0	inside	lr=10,lr=11,lr=12,lr=13,lr=14,lr=15,lr=16,lr=4,lr=5,lr=8,lr=9	gene-LOC408792	cora	12214	upstream	lr=2,lr=3,lr=4	mapping2.wing	hexmcd	145
NC_037641.1	11339750	11340750	841.8	29.0593	gene-LOC411009	dac	0	inside	lr=10,lr=11,lr=12,lr=13,lr=14,lr=15,lr=16,lr=6,lr=7,lr=8,lr=9	gene-LOC408792	cora	55214	upstream	lr=?	mapping2.wing	hexmcd	144
NC_037641.1	11347250	11348250	568.5	29.6949	gene-LOC411009	dac	0	inside	lr=11,lr=13,lr=14,lr=15,lr=16,lr=17,lr=20,lr=21,lr=4,lr=5,lr=6,lr=7,lr=8	gene-LOC408792	cora	62714	upstream	lr=?	mapping2.wing	hexmcd	244
NC_037641.1	11370580	11371580	805.3	29.6076	gene-LOC411009	dac	0	inside	lr=1,lr=10,lr=12,lr=14,lr=16,lr=2,lr=3,lr=4,lr=5,lr=6,lr=7,lr=8,lr=9	gene-LOC408792	cora	86044	upstream	lr=?	mapping2.wing	imm	73
NC_037641.1	11373180	11373900	284.2	20.4898	gene-LOC411009	dac	0	inside	lr=10,lr=12,lr=13,lr=14,lr=15,lr=16,lr=18,lr=8,lr=9	gene-LOC408792	cora	88364	upstream	lr=?	mapping2.wing	imm	339
NC_037641.1	11381500	11382460	788	28.1749	gene-LOC411009	dac	0	inside	lr=10,lr=11,lr=12,lr=13,lr=15,lr=16,lr=4,lr=5,lr=6,lr=7,lr=8,lr=9,lr=10,lr=11,lr=12,lr=15,lr=18,lr=19,lr=5,lr=6,lr=7,lr=9	gene-LOC408792	cora	96714,96924	upstream	lr=?	mapping2.wing	hexmcd,imm	79
NC_037641.1	11386750	11387250	320.2	27.5415	gene-LOC411009	dac	0	inside	lr=10,lr=11,lr=12,lr=16,lr=18,lr=7	gene-LOC724216	jhamt	99497	upstream	lr=?	mapping2.wing	hexmcd	395
NC_037641.1	11387750	11388750	518.8	29.1479	gene-LOC411009	dac	0	inside	lr=1,lr=2,lr=3,lr=4,lr=10,lr=11,lr=12,lr=13,lr=14,lr=15,lr=16,lr=5,lr=6,lr=7,lr=8,lr=9,lr=10,lr=11,lr=12,lr=14,lr=16,lr=17	gene-LOC724216	jhamt	98247,98377,98497	upstream	lr=?	mapping2.wing	hexmcd,imm,pac	151
NC_037641.1	11400500	11401250	8.2	0.3652	gene-LOC411009	dac	0	inside	lr=3,lr=4,lr=5,lr=6,lr=7,lr=8	gene-LOC724216	jhamt	85747	upstream	lr=?	mapping2.wing	pac	167
NC_037641.1	11405200	11405990	697	30.9729	gene-LOC411009	dac	0	inside	lr=1,lr=10,lr=12,lr=14,lr=18,lr=2,lr=3,lr=4,lr=7,lr=8,lr=9,lr=11,lr=13,lr=14,lr=2,lr=3,lr=5,lr=6,lr=7,lr=8,lr=9	gene-LOC724216	jhamt	80997,81047	upstream	lr=?	mapping2.wing	hexmcd,imm	103
NC_037641.1	11411750	11412700	771	31.593	gene-LOC411009	dac	0	inside	lr=1,lr=10,lr=13,lr=14,lr=2,lr=5,lr=6,lr=7,lr=8,lr=9,lr=1,lr=2,lr=3,lr=4,lr=5,lr=7,lr=9,lr=10,lr=11,lr=12,lr=13,lr=14,lr=15,lr=2,lr=3,lr=4,lr=6,lr=8,lr=9	gene-LOC724216	jhamt	74367,74497	upstream	lr=?	mapping2.wing	hexmcd,imm,pac	58
NC_037641.1	11419750	11420500	5.7	0.3775	gene-LOC411009	dac	0	inside	lr=2,lr=3,lr=4,lr=5,lr=6,lr=8	gene-LOC724216	jhamt	66497	upstream	lr=?	mapping2.wing	pac	310
NC_037641.1	11425250	11426000	5.7	0.3704	gene-LOC411009	dac	0	inside	lr=2,lr=3,lr=4,lr=5,lr=6,lr=8	gene-LOC724216	jhamt	60997	upstream	lr=?	mapping2.wing	pac	309
NC_037641.1	11430520	11431190	209.5	20.6113	gene-LOC411009	dac	1007	downstream	lr=10,lr=11,lr=12,lr=13,lr=15,lr=16,lr=17,lr=9	gene-LOC724216	jhamt	55727	upstream	lr=?	mapping2.wing	imm	422
NC_037641.1	11443250	11444390	1323.8	36.4079	gene-LOC411009	dac	14067,14207	downstream	lr=1,lr=10,lr=13,lr=2,lr=3,lr=4,lr=5,lr=6,lr=8,lr=9,lr=1,lr=11,lr=12,lr=14,lr=17,lr=18,lr=2,lr=3,lr=4,lr=6,lr=7,lr=8	gene-LOC724216	jhamt	42857,42997	upstream	lr=1,lr=2,lr=3,lr=4,lr=6,lr=1,lr=2,lr=3,lr=4,lr=6,lr=7	mapping2.wing	hexmcd,imm	12
NC_037641.1	11444500	11446750	1450.2	34.0593	gene-LOC411009	dac	15817,16037,16567	downstream	lr=1,lr=10,lr=11,lr=12,lr=13,lr=14,lr=16,lr=2,lr=3,lr=4,lr=5,lr=6,lr=7,lr=8,lr=9,lr=10,lr=11,lr=12,lr=13,lr=14,lr=15,lr=19,lr=3,lr=4,lr=5,lr=6,lr=7,lr=8,lr=9,lr=3,lr=4,lr=5,lr=6,lr=7	gene-LOC724216	jhamt	40247,41507,41747	upstream	lr=1,lr=2,lr=1,lr=2,lr=3,lr=4,lr=5,lr=6,lr=1,lr=2,lr=3,lr=4,lr=5,lr=6,lr=7	mapping2.wing	hexmcd,imm,pac	21
NC_037641.1	11448250	11449000	8.3	0.3889	gene-LOC411009	dac	18817	downstream	lr=1,lr=2,lr=3,lr=4,lr=5,lr=6,lr=7,lr=8	gene-LOC724216	jhamt	37997	upstream	lr=1,lr=2,lr=3	mapping2.wing	pac	163
NC_037641.1	11453300	11454120	602.8	22.2899	gene-LOC411009	dac	23937	downstream	lr=10,lr=11,lr=12,lr=13,lr=15,lr=16,lr=17,lr=4,lr=5,lr=6,lr=7,lr=8,lr=9	gene-LOC724216	jhamt	32947	upstream	lr=2,lr=3,lr=4,lr=5,lr=6,lr=7,lr=8	mapping2.wing	imm	125
NC_037641.1	11456250	11457030	510.5	27.7927	gene-LOC411009	dac	26817,26847	downstream	lr=10,lr=11,lr=12,lr=14,lr=15,lr=16,lr=18,lr=9,lr=10,lr=11,lr=13,lr=14,lr=15,lr=16,lr=17,lr=6,lr=7,lr=9	gene-LOC724216	jhamt	29827,29997	upstream	lr=4,lr=5,lr=6,lr=4,lr=5,lr=6,lr=7	mapping2.wing	hexmcd,imm	269
NC_037641.1	11627770	11628580	558.5	22.2236	gene-LOC408788	Ugt36D1,Ugt36F1,Ugt36E1	9195	downstream	lr=1,lr=2	gene-LOC408787	CG4341,CG31690	21461	downstream	lr=1,lr=2,lr=3,lr=4	mapping2.wing	imm	138
NC_037641.1	11692000	11692500	2.8	0.3574	gene-LOC408787	CG4341,CG31690	0	inside	lr=1,lr=2,lr=3	gene-LOC408788	Ugt36D1,Ugt36F1,Ugt36E1	73115	downstream	lr=?	mapping2.wing	pac	608
NC_037641.1	11694750	11695500	7.2	0.3733	gene-LOC408787	CG4341,CG31690	0	inside	lr=1,lr=2,lr=3,lr=4	gene-LOC408788	Ugt36D1,Ugt36F1,Ugt36E1	76115	downstream	lr=?	mapping2.wing	pac	225
NC_037641.1	11730950	11731610	294.6	20.4857	gene-LOC408787	CG4341,CG31690	0	inside	lr=1,lr=2,lr=3	gene-LOC725102	Dpy-30L2,Dpy-30L1	88183	downstream	lr=?	mapping2.wing	imm	331
NC_037641.1	11743500	11744250	5.4	0.3791	gene-LOC408787	CG4341,CG31690	0	inside	lr=1,lr=2,lr=3	gene-LOC725102	Dpy-30L2,Dpy-30L1	75633	downstream	lr=?	mapping2.wing	pac	332
NC_037641.1	11843000	11843750	5.8	0.3736	gene-Dscam	No_OrthoPara	0	inside	lr=1	gene-LOC725102	Dpy-30L2,Dpy-30L1	22966	upstream	lr=1	mapping2.wing	pac	295
NC_037641.1	12210000	12210750	8.6	0.3921	gene-LOC408779	shot	0	inside	lr=1	gene-LOC726602	No_OrthoPara	23919	downstream	lr=1	mapping2.wing	pac	149
NC_037641.1	12286500	12288000	981.3	34.5322	gene-LOC413423	fred,ed	0	inside	lr=1,lr=2	gene-LOC726681	capu	13437	upstream	lr=1,lr=2	mapping2.wing	hexmcd	99
NC_037641.1	12288250	12289000	5.1	0.3809	gene-LOC413423	fred,ed	0	inside	lr=1	gene-LOC726681	capu	14437	upstream	lr=1	mapping2.wing	pac	352
NC_037641.1	12985750	12986500	8.3	0.3813	gene-LOC725548	CG7231	0	inside	lr=1	gene-LOC100577397	Pvf3	6569	upstream	lr=1	mapping2.wing	pac	162
NC_037641.1	13053800	13054430	274.7	21.6296	gene-LOC408770	No_OrthoPara	0	inside	lr=1	gene-LOC551628	bdl	39479	upstream	lr=1	mapping2.wing	imm	353
NC_037641.1	13119500	13120250	10	0.3742	gene-LOC408770	No_OrthoPara	0	inside	lr=1,lr=2	gene-Mir3728	No_ID_mapped	18201	downstream	lr=1,lr=2	mapping2.wing	pac	95
NC_037641.1	13225540	13226420	274.1	22.9851	gene-LOC408767	ds	0	inside	lr=1,lr=2,lr=3,lr=4,lr=6	gene-LOC408769	Eaat2	17380	downstream	lr=1,lr=2,lr=3	mapping2.wing	imm	354
NC_037641.1	13230310	13231270	943.8	26.677	gene-LOC408767	ds	0	inside	lr=1,lr=2,lr=3,lr=4,lr=5,lr=6	gene-LOC408769	Eaat2	22230	downstream	lr=1,lr=2,lr=3,lr=4	mapping2.wing	imm	41
NC_037641.1	13247250	13248000	463.9	29.6947	gene-LOC408767	ds	0	inside	lr=1,lr=2,lr=3	gene-LOC408769	Eaat2	38960	downstream	lr=1,lr=2	mapping2.wing	hexmcd	298
NC_037641.1	13264750	13265500	632.9	29.559	gene-LOC408767	ds	0	inside	lr=1,lr=2,lr=3,lr=4,lr=5	gene-LOC408769	Eaat2	56460	downstream	lr=?	mapping2.wing	hexmcd	222
NC_037641.1	13275230	13275840	228.6	19.964	gene-LOC408767	ds	0	inside	lr=2,lr=3,lr=4,lr=5,lr=6	gene-LOC408769	Eaat2	66800	downstream	lr=?	mapping2.wing	imm	401
NC_037641.1	13282970	13283540	155.4	20.2951	gene-LOC408767	ds	0	inside	lr=3,lr=4,lr=5,lr=6	gene-LOC408769	Eaat2	74500	downstream	lr=?	mapping2.wing	imm	495
NC_037641.1	13297250	13298000	10.4	0.3848	gene-LOC408767	ds	0	inside	lr=1,lr=2,lr=3,lr=4	gene-LOC408769	Eaat2	88960	downstream	lr=?	mapping2.wing	pac	84
NC_037641.1	13326250	13327000	2.5	0.3818	gene-LOC408767	ds	0	inside	lr=1,lr=2,lr=3	gene-LOC726086	No_OrthoPara	62653	downstream	lr=?	mapping2.wing	pac	649
NC_037641.1	13336940	13337860	600.2	20.8824	gene-LOC408767	ds	0	inside	lr=1,lr=2,lr=3,lr=4,lr=5,lr=6,lr=7,lr=8	gene-LOC726086	No_OrthoPara	51963	downstream	lr=?	mapping2.wing	imm	129
NC_037641.1	13348750	13349500	5.8	0.3903	gene-LOC408767	ds	0	inside	lr=1,lr=2,lr=4	gene-LOC726086	No_OrthoPara	40153	downstream	lr=1,lr=2,lr=3	mapping2.wing	pac	294
NC_037641.1	13350250	13351000	8	0.3859	gene-LOC408767	ds	0	inside	lr=1,lr=2,lr=3,lr=4	gene-LOC726086	No_OrthoPara	38653	downstream	lr=1,lr=2,lr=3	mapping2.wing	pac	177
NC_037642.1	665250	665750	377.7	28.4379	gene-LOC727035	Poxn	435	upstream	lr=1	gene-LOC551464	IFT54	45724	upstream	lr=1	mapping2.wing	hexmcd	356
NC_037642.1	1213750	1214610	245	20.0404	gene-LOC408822	CG16779	0	inside	lr=1,lr=2,lr=2,lr=3,lr=4	gene-LOC550886	atl	180912,181022	upstream	lr=?	mapping2.wing	imm,pac	191
NC_037642.1	1317000	1317750	4	0.3901	gene-LOC408822	CG16779	0	inside	lr=1,lr=2,lr=3	gene-LOC550886	atl	284162	upstream	lr=?	mapping2.wing	pac	450
NC_037642.1	1595500	1596500	10.9	0.4095	gene-LOC408822	CG16779	0	inside	lr=1,lr=2,lr=3	gene-LOC411058	PIG-K	164397	downstream	lr=?	mapping2.wing	pac	74
NC_037642.1	1795750	1796500	330.2	29.3725	gene-LOC411058	PIG-K	0	inside	lr=1	gene-LOC408822	CG16779	45518	downstream	lr=1	mapping2.wing	hexmcd	385
NC_037642.1	1822500	1823000	2.5	0.3692	gene-LOC411058	PIG-K	0	inside	lr=1	gene-LOC411059	CG8079	68976	downstream	lr=?	mapping2.wing	pac	644
NC_037642.1	1900500	1901580	643.6	23.4943	gene-LOC411059	CG8079	0	inside	lr=1,lr=2	gene-LOC411060	Rme-8	18763,18943	upstream	lr=1,lr=2	mapping2.wing	imm,pac	12
NC_037642.1	1904750	1905500	3.6	0.3705	gene-LOC411059	CG8079	0	inside	lr=3,lr=4	gene-LOC411060	Rme-8	14693	upstream	lr=3	mapping2.wing	pac	489
NC_037642.1	1966310	1967110	691.9	25.5401	gene-LOC724450	tara	0	inside	lr=1,lr=2	gene-LOC102655134	No_OrthoPara	14378	downstream	lr=1,lr=2	mapping2.wing	imm	104
NC_037642.1	2105980	2106660	221.7	19.1743	gene-LOC102655600	No_ID_mapped	0	inside	lr=2,lr=3	gene-LOC102655495	No_OrthoPara	12763	downstream	lr=2,lr=3	mapping2.wing	imm	414
NC_037642.1	2127250	2128500	963.8	24.3599	gene-LOC102655600	No_ID_mapped	0	inside	lr=1,lr=2,lr=1,lr=2,lr=3	gene-LOC102655495	No_OrthoPara	6908,7178	upstream	lr=1,lr=2,lr=1,lr=2,lr=3	mapping2.wing	imm,pac	19
NC_037642.1	2688500	2689340	725.4	33.2374	gene-Nrx-1	Nrx-1	1469,1559	upstream	lr=1	gene-LOC724385	CG42675	31475,31715	upstream	lr=1	mapping2.wing	hexmcd,imm	178
NC_037642.1	2834250	2834750	3.2	0.3632	gene-LOC100576449	ptc	0	inside	lr=1	gene-LOC102656275	No_ID_mapped	26883	downstream	lr=1	mapping2.wing	pac	543
NC_037642.1	3085000	3086250	269	28.0507	gene-LOC107964518	No_ID_mapped	12793	downstream	lr=1,lr=2	gene-LOC100576603	No_OrthoPara	24329	downstream	lr=1,lr=2	mapping2.wing	hexmcd	449
NC_037642.1	3107750	3108500	7.7	0.4302	gene-LOC107964518	No_ID_mapped	7236	upstream	lr=1	gene-LOC100576603	No_OrthoPara	46579	downstream	lr=1	mapping2.wing	pac	193
NC_037642.1	3324750	3325250	483.3	30.1902	gene-LOC725074	No_OrthoPara	27968	downstream	lr=1,lr=2	gene-LOC113218776	No_ID_mapped	37031	downstream	lr=1,lr=2	mapping2.wing	hexmcd	283
NC_037642.1	3330250	3331160	501.8	29.3834	gene-LOC725074	No_OrthoPara	33718,33878	downstream	lr=1,lr=2	gene-LOC113218776	No_ID_mapped	42781,42941	downstream	lr=1,lr=2	mapping2.wing	hexmcd,imm	278
NC_037642.1	3353000	3353930	347.4	21.0888	gene-LOC102656027	No_OrthoPara	33639,33799	upstream	lr=1,lr=2,lr=3,lr=4,lr=1,lr=2,lr=3,lr=5,lr=6	gene-LOC725074	No_OrthoPara	56468,56648	downstream	lr=?	mapping2.wing	imm,pac	289
NC_037642.1	3376360	3377050	410.8	22.7012	gene-LOC102656027	No_OrthoPara	10439	upstream	lr=1,lr=2,lr=3,lr=4,lr=6	gene-LOC406073	pros	57512	upstream	lr=?	mapping2.wing	imm	223
NC_037642.1	3385750	3386500	5.6	0.3728	gene-LOC102656027	No_OrthoPara	1049	upstream	lr=1,lr=2,lr=3,lr=4,lr=6	gene-LOC406073	pros	48122	upstream	lr=1,lr=2,lr=3,lr=4	mapping2.wing	pac	321
NC_037642.1	3391550	3392140	164.7	18.6597	gene-LOC102656027	No_OrthoPara	0	inside	lr=3,lr=4,lr=5,lr=6	gene-LOC406073	pros	42322	upstream	lr=3,lr=4	mapping2.wing	imm	489
NC_037642.1	3394000	3394750	493.2	29.6134	gene-LOC102656027	No_OrthoPara	0	inside	lr=1,lr=2,lr=3,lr=4	gene-LOC406073	pros	39872	upstream	lr=1,lr=2,lr=3,lr=4	mapping2.wing	hexmcd	280
NC_037642.1	3398000	3398750	300	28.3373	gene-LOC102656027	No_OrthoPara	0	inside	lr=1,lr=2,lr=3,lr=4,lr=1,lr=2,lr=3,lr=5	gene-LOC406073	pros	35622,35872	upstream	lr=1,lr=2,lr=3,lr=1,lr=2,lr=3,lr=5	mapping2.wing	hexmcd,pac	409
NC_037642.1	3400260	3400880	153	20.0112	gene-LOC102656027	No_OrthoPara	0	inside	lr=2,lr=3,lr=4	gene-LOC406073	pros	33612	upstream	lr=1,lr=3	mapping2.wing	imm	504
NC_037642.1	3405730	3406610	278.8	19.2193	gene-LOC102656027	No_OrthoPara	0	inside	lr=2,lr=3,lr=4,lr=7	gene-LOC406073	pros	28142	upstream	lr=1,lr=2,lr=3,lr=5	mapping2.wing	imm	345
NC_037642.1	3423250	3424200	1037.4	31.041	gene-LOC102656027	No_OrthoPara	0	inside	lr=1,lr=2,lr=3,lr=4,lr=1,lr=2,lr=3,lr=4,lr=5,lr=6,lr=1,lr=2,lr=3,lr=6	gene-LOC406073	pros	10332,10622	upstream	lr=1,lr=2,lr=3,lr=1,lr=2,lr=3,lr=4,lr=5,lr=1,lr=2,lr=4	mapping2.wing	hexmcd,imm,pac	82
NC_037642.1	3870750	3871500	6.1	0.371	gene-LOC412859	side-IV	0	inside	lr=1,lr=2	gene-LOC725255	No_OrthoPara	222768	downstream	lr=?	mapping2.wing	pac	285
NC_037642.1	4478250	4478750	5	0.3742	gene-LOC408824	side-VIII	0	inside	lr=1	gene-LOC113218794	No_ID_mapped	15097	downstream	lr=1	mapping2.wing	pac	359
NC_037642.1	4839500	4840250	4.7	0.3792	gene-LOC409782	SP2353	0	inside	lr=1	gene-LOC413129	CG5439	85682	upstream	lr=?	mapping2.wing	pac	388
NC_037642.1	5560750	5561250	3.5	0.3645	gene-LOC100578810,gene-LOC725146	['NP_647836.2']	0	inside	lr=1	gene-LOC100578810,gene-LOC725146	['NP_647836.2']	0	inside	lr=1	mapping2.wing	pac	530
NC_037642.1	6388000	6389000	13.8	0.4438	gene-LOC100578665	No_OrthoPara	0	inside	lr=1,lr=2,lr=3	gene-LOC411079	grh	2669	upstream	lr=1,lr=2,lr=3,lr=4,lr=5	mapping2.wing	pac	24
NC_037642.1	6389250	6390710	1103.1	31.2947	gene-LOC100578665	No_OrthoPara	0	inside	lr=1,lr=2,lr=1,lr=2,lr=3,lr=4,lr=5	gene-LOC411079	grh	1079,1419	upstream	lr=1,lr=2,lr=1,lr=2,lr=3,lr=4,lr=5	mapping2.wing	hexmcd,imm	70
NC_037642.1	6393250	6394000	730.9	29.3115	gene-LOC100578665,gene-LOC411079	grh	0	inside	lr=2,lr=3,lr=4,lr=5	gene-LOC100578665,gene-LOC411079	grh	0	inside	lr=2,lr=3,lr=4,lr=5	mapping2.wing	hexmcd	173
NC_037642.1	6400750	6401500	8.6	0.395	gene-LOC100578665,gene-LOC411079	grh	0	inside	lr=2,lr=3	gene-LOC100578665,gene-LOC411079	grh	0	inside	lr=2,lr=3	mapping2.wing	pac	146
NC_037642.1	6486750	6487250	5.4	0.374	gene-LOC113218552,gene-LOC411079	No_ID_mapped,grh	0	inside	lr=1,lr=2,lr=3,lr=4,lr=5	gene-LOC113218552,gene-LOC411079	No_ID_mapped,grh	0	inside	lr=1,lr=2,lr=3,lr=4,lr=5	mapping2.wing	pac	335
NC_037642.1	6499750	6500500	8.3	0.3764	gene-LOC113218552,gene-LOC411079	No_ID_mapped,grh	0	inside	lr=1,lr=2,lr=3,lr=4	gene-LOC113218552,gene-LOC411079	No_ID_mapped,grh	0	inside	lr=1,lr=2,lr=3,lr=4	mapping2.wing	pac	161
NC_037642.1	6914560	6915220	302.6	19.9188	gene-LOC107964422,gene-LOC411083	No_ID_mapped,Atpalpha	0	inside	lr=1,lr=2	gene-LOC107964422,gene-LOC411083	No_ID_mapped,Atpalpha	0	inside	lr=1,lr=2	mapping2.wing	imm	322
NC_037642.1	6976780	6977560	314.1	19.3487	gene-LOC411083	Atpalpha	0	inside	lr=1,lr=2	gene-LOC724432	No_OrthoPara	25997	downstream	lr=1	mapping2.wing	imm	317
NC_037642.1	7049500	7050250	10.4	0.4097	gene-LOC102655904	Rpb8	0	inside	lr=1,lr=2	gene-LOC107964423	No_ID_mapped	8635	downstream	lr=1,lr=2	mapping2.wing	pac	83
NC_037642.1	7544760	7545550	470.9	23.43	gene-LOC411086	Ser	0	inside	lr=1,lr=2,lr=3	gene-Mir6004	No_ID_mapped	46866	upstream	lr=1,lr=2,lr=3	mapping2.wing	imm	183
NC_037642.1	7558250	7559000	3.8	0.3532	gene-LOC411086	Ser	0	inside	lr=1,lr=2,lr=3	gene-Mir6004	No_ID_mapped	33376	upstream	lr=1,lr=2,lr=3	mapping2.wing	pac	484
NC_037642.1	7560500	7561250	6.3	0.369	gene-LOC411086	Ser	0	inside	lr=1,lr=2	gene-Mir6004	No_ID_mapped	31126	upstream	lr=1,lr=2	mapping2.wing	pac	274
NC_037642.1	7562410	7563020	191	20.1129	gene-LOC411086	Ser	0	inside	lr=1,lr=2	gene-Mir6004	No_ID_mapped	29216	upstream	lr=1,lr=2	mapping2.wing	imm	445
NC_037642.1	7575500	7576000	2.9	0.3728	gene-LOC411086	Ser	0	inside	lr=1	gene-Mir6004	No_ID_mapped	16126	upstream	lr=1	mapping2.wing	pac	584
NC_037642.1	7644220	7645250	1025.2	30.9777	gene-LOC552079	hth	0	inside	lr=1,lr=10,lr=11,lr=13,lr=2,lr=3,lr=4,lr=5,lr=6,lr=7,lr=8,lr=9,lr=1,lr=11,lr=13,lr=2,lr=3,lr=5,lr=8,lr=9,lr=10,lr=11,lr=12,lr=14,lr=2,lr=3,lr=4,lr=5,lr=6,lr=7,lr=8,lr=9	gene-LOC408834	Atg6	32295,32405,32545	upstream	lr=1,lr=2,lr=1,lr=2,lr=3	mapping2.wing	hexmcd,imm,pac	11
NC_037642.1	7671540	7672200	245.9	20.472	gene-LOC552079	hth	0	inside	lr=10,lr=11,lr=12,lr=14,lr=6,lr=7	gene-LOC408834	Atg6	59495	upstream	lr=?	mapping2.wing	imm	378
NC_037642.1	7689500	7690420	507.8	27.9701	gene-LOC552079	hth	0	inside	lr=10,lr=11,lr=12,lr=13,lr=14,lr=10,lr=12,lr=13,lr=14,lr=16,lr=4,lr=5,lr=6,lr=7,lr=8,lr=9	gene-LOC408834	Atg6	77545,77715	upstream	lr=?	mapping2.wing	hexmcd,imm	272
NC_037642.1	7711750	7712500	6.7	0.3635	gene-LOC552079	hth	0	inside	lr=10,lr=11,lr=5,lr=6,lr=7,lr=8,lr=9	gene-LOC408834	Atg6	99795	upstream	lr=?	mapping2.wing	pac	254
NC_037642.1	7745000	7745750	8.4	0.38	gene-LOC552079	hth	0	inside	lr=14,lr=3,lr=4,lr=5,lr=7,lr=8,lr=9	gene-LOC408834	Atg6	133045	upstream	lr=?	mapping2.wing	pac	159
NC_037642.1	7750500	7751250	6.3	0.3899	gene-LOC552079	hth	0	inside	lr=10,lr=11,lr=12,lr=2,lr=3,lr=4,lr=9	gene-LOC408834	Atg6	138545	upstream	lr=?	mapping2.wing	pac	275
NC_037642.1	7841160	7842110	150.5	19.7959	gene-LOC552079	hth	0	inside	lr=10,lr=11,lr=7,lr=8,lr=9	gene-LOC408834	Atg6	229405	upstream	lr=?	mapping2.wing	imm	519
NC_037642.1	7851750	7853060	1361.2	31.9232	gene-LOC552079	hth	0	inside	lr=1,lr=10,lr=11,lr=12,lr=13,lr=14,lr=15,lr=2,lr=3,lr=4,lr=5,lr=6,lr=7,lr=8,lr=9,lr=1,lr=10,lr=11,lr=12,lr=13,lr=15,lr=17,lr=2,lr=3,lr=4,lr=5,lr=6,lr=7,lr=8,lr=9	gene-LOC408834	Atg6	240295,240355	upstream	lr=?	mapping2.wing	hexmcd,imm	21
NC_037642.1	7866170	7867150	727.6	25.8216	gene-LOC552079	hth	0	inside	lr=1,lr=10,lr=11,lr=13,lr=15,lr=2,lr=3,lr=4,lr=5,lr=6,lr=7,lr=9	gene-LOC100577164	No_ID_mapped	237336	downstream	lr=?	mapping2.wing	imm	95
NC_037642.1	7868750	7869250	273.1	28.4274	gene-LOC552079	hth	0	inside	lr=3,lr=5,lr=6,lr=7,lr=8,lr=9	gene-LOC100577164	No_ID_mapped	234756	downstream	lr=?	mapping2.wing	hexmcd	440
NC_037642.1	7920980	7921560	196.1	23.8226	gene-LOC552079	hth	0	inside	lr=1,lr=2,lr=3,lr=7,lr=8	gene-LOC100577164	No_ID_mapped	182526	downstream	lr=?	mapping2.wing	imm	436
NC_037642.1	7922060	7923170	926.1	28.8647	gene-LOC552079	hth	0	inside	lr=1,lr=10,lr=12,lr=15,lr=2,lr=3,lr=4,lr=5,lr=6,lr=7,lr=8,lr=9,lr=10,lr=11,lr=12,lr=13,lr=3,lr=6,lr=7,lr=8,lr=9	gene-LOC100577164	No_ID_mapped	181256,181446	downstream	lr=?	mapping2.wing	hexmcd,imm	46
NC_037642.1	7929250	7930000	3.8	0.4015	gene-LOC552079	hth	0	inside	lr=3,lr=4,lr=5,lr=6,lr=9	gene-LOC100577164	No_ID_mapped	174256	downstream	lr=?	mapping2.wing	pac	482
NC_037642.1	7942930	7943770	296.8	19.3775	gene-LOC552079	hth	0	inside	lr=10,lr=11,lr=12,lr=13,lr=14,lr=9	gene-LOC100577164	No_ID_mapped	160576	downstream	lr=?	mapping2.wing	imm	327
NC_037642.1	7951000	7952250	1532.3	33.8267	gene-LOC552079	hth	0	inside	lr=1,lr=10,lr=11,lr=12,lr=14,lr=2,lr=3,lr=4,lr=5,lr=6,lr=7,lr=8,lr=9,lr=1,lr=11,lr=13,lr=2,lr=3,lr=4,lr=5,lr=8,lr=9,lr=10,lr=11,lr=12,lr=3,lr=4,lr=5,lr=6,lr=7,lr=8,lr=9	gene-LOC100577164	No_ID_mapped	152236,152506	downstream	lr=?	mapping2.wing	hexmcd,imm,pac	12
NC_037642.1	7978620	7979230	231.3	21.4694	gene-LOC552079	hth	0	inside	lr=10,lr=12,lr=4,lr=5,lr=6,lr=7,lr=9	gene-LOC100577164	No_ID_mapped	124886	downstream	lr=?	mapping2.wing	imm	396
NC_037642.1	7981820	7982640	225.4	20.7207	gene-LOC552079	hth	0	inside	lr=10,lr=11,lr=12,lr=13,lr=14,lr=16,lr=8,lr=9	gene-LOC100577164	No_ID_mapped	121686	downstream	lr=?	mapping2.wing	imm	407
NC_037642.1	8009000	8009750	542.3	28.4502	gene-LOC552079	hth	0	inside	lr=10,lr=11,lr=12,lr=3,lr=4,lr=6,lr=7,lr=8,lr=9	gene-LOC100577164	No_ID_mapped	94506	downstream	lr=?	mapping2.wing	hexmcd	254
NC_037642.1	8021250	8022000	4	0.3885	gene-LOC552079	hth	0	inside	lr=3,lr=4,lr=6	gene-LOC100577164	No_ID_mapped	82256	downstream	lr=?	mapping2.wing	pac	458
NC_037642.1	8052500	8053250	6.9	0.4283	gene-LOC552079	hth	0	inside	lr=2,lr=3,lr=4	gene-LOC100577164	No_ID_mapped	51006	downstream	lr=?	mapping2.wing	pac	241
NC_037642.1	8139750	8140500	352.5	28.2951	gene-LOC100577164	No_ID_mapped	27669	upstream	lr=1,lr=1,lr=2,lr=3	gene-LOC552079	hth	46653	downstream	lr=10,lr=11,lr=4,lr=5,lr=6,lr=7,lr=8,lr=9,lr=3,lr=4,lr=5,lr=6,lr=7,lr=8,lr=9	mapping2.wing	hexmcd,pac	97
NC_037642.1	8191500	8192250	3.9	0.3742	gene-LOC552103	No_OrthoPara	37914	downstream	lr=1	gene-LOC412969	CG4367,CG4362	39990	upstream	lr=1	mapping2.wing	pac	463
NC_037642.1	8696380	8697020	292.1	20.7994	gene-LOC100576196	No_OrthoPara	0	inside	lr=1	gene-LOC724433	No_OrthoPara	52632	downstream	lr=?	mapping2.wing	imm	334
NC_037642.1	8752500	8753250	514.9	28.8982	gene-LOC100576196	No_OrthoPara	0	inside	lr=1,lr=2,lr=3	gene-LOC411095	ZnT86D	85691	downstream	lr=?	mapping2.wing	hexmcd	265
NC_037642.1	8852500	8853250	2.8	0.3552	gene-LOC408836	Fit1,Fit2	0	inside	lr=1	gene-LOC411093	CG14305	7302	downstream	lr=1	mapping2.wing	pac	627
NC_037642.1	8986000	8986750	3.1	0.3555	gene-LOC100576129	pxb	0	inside	lr=1,lr=2	gene-Mir9869	No_ID_mapped	87764	downstream	lr=?	mapping2.wing	pac	579
NC_037642.1	9090500	9091000	3.6	0.3788	gene-LOC100576129	pxb	0	inside	lr=1	gene-Mir9869	No_ID_mapped	16654	upstream	lr=1	mapping2.wing	pac	493
NC_037642.1	9109750	9110690	834	30.0536	gene-LOC100576129	pxb	234,44	inside,upstream	lr=1,lr=2,lr=3	gene-Mir6064	No_ID_mapped	27055,27085	upstream	lr=1,lr=1,lr=2	mapping2.wing	hexmcd,imm	64
NC_037642.1	9261360	9262080	225.3	19.9291	gene-LOC409058	Srr	11549	downstream	lr=1	gene-LOC552523	Srr	22327	downstream	lr=1	mapping2.wing	imm	408
NC_037642.1	9604700	9605450	440.7	20.482	gene-LOC413319	No_OrthoPara	0	inside	lr=1,lr=2,lr=3,lr=4,lr=5	gene-LOC409867	Bili	20161	downstream	lr=1,lr=2	mapping2.wing	imm	199
NC_037642.1	9620000	9621350	1404.1	31.5248	gene-LOC413319	No_OrthoPara	0	inside	lr=1,lr=2,lr=1,lr=2,lr=3,lr=4,lr=5,lr=2,lr=3,lr=4	gene-LOC113218766	No_ID_mapped	15368,15538,15788	upstream	lr=1,lr=2,lr=1,lr=2,lr=3,lr=1,lr=2,lr=3,lr=4,lr=5	mapping2.wing	hexmcd,imm,pac	26
NC_037642.1	9629500	9630250	917.2	29.5953	gene-LOC413319	No_OrthoPara	0	inside	lr=2,lr=3,lr=4	gene-LOC113218766	No_ID_mapped	6288	upstream	lr=2,lr=3,lr=4	mapping2.wing	hexmcd	114
NC_037642.1	9663750	9664580	434.1	28.2747	gene-LOC413319	No_OrthoPara	2549,2629	upstream	lr=1,lr=2,lr=3,lr=4,lr=4,lr=5	gene-LOC113218766	No_ID_mapped	4591,4671	downstream	lr=1,lr=2,lr=3,lr=4,lr=5	mapping2.wing	hexmcd,imm	202
NC_037642.1	9669310	9669950	187.8	19.8718	gene-LOC413319	No_OrthoPara	7999	upstream	lr=1,lr=2,lr=3,lr=5	gene-LOC113218766	No_ID_mapped	10041	downstream	lr=1,lr=2,lr=3,lr=4	mapping2.wing	imm	457
NC_037642.1	9681250	9682000	11.8	0.4036	gene-LOC100578718	dan,danr	15534	upstream	lr=1,lr=2	gene-LOC102654993	No_OrthoPara	18477	downstream	lr=1,lr=2	mapping2.wing	pac	57
NC_037642.1	9685750	9686560	469.1	29.2105	gene-LOC100578718	dan,danr	10814,11034	upstream	lr=1	gene-LOC102654993	No_OrthoPara	13757,13977	downstream	lr=1	mapping2.wing	hexmcd,imm	293
NC_037642.1	9776000	9776750	6.6	0.4076	gene-LOC102654030,gene-LOC411104	No_ID_mapped,scro	0	inside	lr=1	gene-LOC102654030,gene-LOC411104	No_ID_mapped,scro	174	downstream,inside	lr=1	mapping2.wing	pac	259
NC_037642.1	10359750	10360500	9.2	0.4048	gene-LOC408844	puc	0	inside	lr=1	gene-LOC107964408	No_ID_mapped	8749	upstream	lr=1	mapping2.wing	pac	129
NC_037642.1	10550000	10550750	624.8	30.4746	gene-LOC100578865	sano	0	inside	lr=1,lr=2,lr=3,lr=4	gene-LOC100576597	No_OrthoPara	57022	downstream	lr=?	mapping2.wing	hexmcd	225
NC_037642.1	10568250	10568750	268.8	27.6487	gene-LOC100578865	sano	0	inside	lr=1,lr=2,lr=3	gene-LOC100576597	No_OrthoPara	75022	downstream	lr=?	mapping2.wing	hexmcd	450
NC_037642.1	10639500	10640290	430.1	27.8249	gene-LOC100578865	sano	0	inside	lr=1,lr=1,lr=2	gene-LOC102656464	No_OrthoPara	50654,50784	downstream	lr=?	mapping2.wing	hexmcd,imm	276
NC_037642.1	11069250	11069750	2.9	0.3696	gene-LOC726101	No_OrthoPara	0	inside	lr=1,lr=2,lr=3	gene-LOC409686	CG30116	55168	downstream	lr=?	mapping2.wing	pac	586
NC_037642.1	11098500	11099000	3.2	0.3657	gene-LOC726101	No_OrthoPara	0	inside	lr=2,lr=3	gene-LOC409686	CG30116	84418	downstream	lr=?	mapping2.wing	pac	549
NC_037642.1	11179000	11179750	9.9	0.3825	gene-LOC726101	No_OrthoPara	0	inside	lr=1,lr=2	gene-LOC411115	Bruce	30312	downstream	lr=1,lr=2	mapping2.wing	pac	99
NC_037642.1	11284250	11285000	640.1	29.8287	gene-LOC408852	sima	0	inside	lr=1	gene-LOC726337	CG7950	11612	downstream	lr=1	mapping2.wing	hexmcd	217
NC_037642.1	12370750	12371500	4	0.3874	gene-LOC408862	PH4alphaEFB	0	inside	lr=1,lr=2	gene-LOC107964433	No_ID_mapped	14861	downstream	lr=1	mapping2.wing	pac	456
NC_037642.1	12484750	12485250	8.7	0.4077	gene-LOC408862	PH4alphaEFB	0	inside	lr=1,lr=2	gene-LOC107964432	No_ID_mapped	15128	upstream	lr=1	mapping2.wing	pac	144
NC_037642.1	12906500	12907500	855.4	29.6271	gene-LOC408865	CG42260	571,721	upstream	lr=1,lr=1,lr=2	gene-LOC100578678	No_ID_mapped	9426,9566	downstream	lr=1,lr=1,lr=2	mapping2.wing	hexmcd,imm	136
NC_037642.1	13048120	13048710	193.8	20.8775	gene-LOC552545	dally	0	inside	lr=1	gene-LOC107964465	No_ID_mapped	3978	upstream	lr=1	mapping2.wing	imm	438
NC_037642.1	13537250	13538080	496.5	27.95	gene-LOC411133	mid,H15	3617,3647	upstream	lr=1,lr=2,lr=3,lr=4,lr=5,lr=6,lr=2,lr=3,lr=3,lr=4,lr=5,lr=6	gene-Tg	Tg	6222,6302	downstream	lr=1,lr=2,lr=3,lr=4,lr=2,lr=3	mapping2.wing	hexmcd,imm,pac	171
NC_037642.1	13545500	13546250	12.7	0.4062	gene-LOC411133	mid,H15	0	inside	lr=1,lr=2,lr=3	gene-Tg	Tg	14472	downstream	lr=1,lr=2,lr=3	mapping2.wing	pac	41
NC_037642.1	13548000	13549410	1372.7	34.1239	gene-LOC411133	mid,H15	0	inside	lr=1,lr=2,lr=3,lr=4,lr=5,lr=6,lr=7,lr=8,lr=1,lr=2,lr=3,lr=4,lr=6,lr=7	gene-Tg	Tg	17472,17632	downstream	lr=1,lr=2,lr=3,lr=4,lr=5	mapping2.wing	hexmcd,imm	32
NC_037642.1	13550020	13550610	168.7	20.1792	gene-LOC411133	mid,H15	0	inside	lr=2,lr=3,lr=4,lr=5	gene-Tg	Tg	18832	downstream	lr=1,lr=2,lr=3,lr=4	mapping2.wing	imm	482
NC_037642.1	13565500	13566250	289	26.8707	gene-LOC411133	mid,H15	4481	downstream	lr=5,lr=6,lr=7,lr=8,lr=9	gene-LOC726654	No_OrthoPara	6158	downstream	lr=6,lr=7,lr=8,lr=9	mapping2.wing	hexmcd	430
NC_037642.1	13568180	13569250	959.3	32.6973	gene-LOC726654	No_OrthoPara	3408,3478	downstream	lr=1,lr=2,lr=3,lr=4,lr=5,lr=6,lr=7,lr=9,lr=4,lr=5,lr=6	gene-LOC411133	mid,H15	7091,7481	downstream	lr=1,lr=2,lr=3,lr=4,lr=5,lr=6,lr=9,lr=2,lr=3,lr=4,lr=5,lr=6	mapping2.wing	hexmcd,imm	106
NC_037642.1	13569500	13570250	663.8	28.4669	gene-LOC726654	No_OrthoPara	2158	downstream	lr=3,lr=4,lr=5,lr=6,lr=7,lr=8,lr=9	gene-LOC411133	mid,H15	8481	downstream	lr=2,lr=4,lr=5,lr=6,lr=7,lr=8	mapping2.wing	hexmcd	205
NC_037642.1	13575000	13575870	601.2	28.5388	gene-LOC726654	No_OrthoPara	0	inside	lr=1,lr=2,lr=3,lr=4,lr=5,lr=6,lr=7,lr=3,lr=4,lr=5,lr=6	gene-LOC411133	mid,H15	13981,14101	downstream	lr=1,lr=2,lr=3,lr=5,lr=6,lr=3,lr=4,lr=5,lr=7	mapping2.wing	hexmcd,imm	130
NC_037642.1	13581000	13582420	1521.6	38.3709	gene-LOC726654	No_OrthoPara	321,571,741	inside,upstream,upstream	lr=1,lr=2,lr=3,lr=4,lr=1,lr=2,lr=3,lr=4,lr=5,lr=1,lr=2,lr=3,lr=4,lr=5,lr=6,lr=7	gene-LOC411134	Cdc42	14663,14693,14913	downstream	lr=1,lr=2,lr=3,lr=1,lr=2,lr=3,lr=4	mapping2.wing	hexmcd,imm,pac	7
NC_037642.1	13586040	13586750	358	19.9559	gene-LOC726654	No_OrthoPara	5071	upstream	lr=4,lr=5,lr=6,lr=7	gene-LOC411134	Cdc42	9873	downstream	lr=3,lr=4	mapping2.wing	imm	270
NC_037642.1	13745750	13746250	3.5	0.3646	gene-LOC409727	Klp10A	0	inside	lr=1	gene-LOC726879	No_OrthoPara	4760	downstream	lr=1	mapping2.wing	pac	523
NC_037643.1	3814500	3815000	514.6	29.0469	gene-LOC100577393	Egfr	0	inside	lr=1,lr=2,lr=3	gene-LOC409721	CG6321	10547	upstream	lr=1	mapping2.wing	hexmcd	266
NC_037643.1	3839750	3840250	2.8	0.3694	gene-LOC100577393	Egfr	0	inside	lr=1	gene-LOC113218874	No_OrthoPara	6267	upstream	lr=1	mapping2.wing	pac	630
NC_037643.1	3872500	3873380	764.4	29.2606	gene-LOC100577393	Egfr	0	inside	lr=1,lr=2,lr=1,lr=2,lr=3	gene-LOC113218875	No_ID_mapped	16463,16573	upstream	lr=1,lr=2	mapping2.wing	hexmcd,imm	163
NC_037643.1	4332210	4332890	298	21.4143	gene-LOC409786	Fhos	0	inside	lr=1	gene-LOC102656855	No_ID_mapped	21397	downstream	lr=1	mapping2.wing	imm	325
NC_037643.1	4911500	4912250	4.2	0.359	gene-LOC725964	No_OrthoPara	0	inside	lr=1	gene-LOC113218863	No_OrthoPara	14840	downstream	lr=1	mapping2.wing	pac	448
NC_037643.1	5891500	5892250	10.5	0.3763	gene-LOC408896	Sema2a	0	inside	lr=1,lr=2,lr=3	gene-LOC725997	Ugt35C1,Ugt37C1	100849	downstream	lr=?	mapping2.wing	pac	80
NC_037643.1	5945500	5946250	7.9	0.3781	gene-LOC408896	Sema2a	0	inside	lr=1,lr=2,lr=3	gene-LOC725997	Ugt35C1,Ugt37C1	154849	downstream	lr=?	mapping2.wing	pac	188
NC_037643.1	5959030	5959860	635	22.7601	gene-LOC408896	Sema2a	0	inside	lr=1,lr=2	gene-Mir3734	No_ID_mapped	167151	upstream	lr=?	mapping2.wing	imm	116
NC_037643.1	6240000	6240750	4.5	0.3584	gene-LOC408896	Sema2a	0	inside	lr=2,lr=3	gene-LOC113218882	No_ID_mapped	4116	upstream	lr=1	mapping2.wing	pac	411
NC_037643.1	6421500	6423000	1581.1	37.6614	gene-LOC724260	CG8080	8316,9056	upstream	lr=1,lr=2,lr=1,lr=2,lr=3	gene-LOC724309	No_OrthoPara	33450,34190	upstream	lr=1,lr=2,lr=1,lr=2,lr=3	mapping2.wing	hexmcd,imm	8
NC_037643.1	6549500	6551000	395.9	26.7602	gene-LOC409898	ex	0	inside	lr=1,lr=2	gene-LOC409899	CG10444,CG32669	16857,17017,17607	upstream	lr=1,lr=2	mapping2.wing	hexmcd,imm,pac	239
NC_037643.1	6551670	6552340	259.1	19.8299	gene-LOC409898	ex	0	inside	lr=1,lr=2	gene-LOC409899	CG10444,CG32669	18947	upstream	lr=1,lr=2	mapping2.wing	imm	366
NC_037643.1	6675000	6675750	9.8	0.4185	gene-LOC412917,gene-LOC725405	Dyrk2,mei-9	0	inside	lr=1,lr=2	gene-LOC412917,gene-LOC725405	Dyrk2,mei-9	0	inside	lr=1,lr=2	mapping2.wing	pac	111
NC_037643.1	7240000	7240500	5.1	0.3817	gene-LOC408894	gro	0	inside	lr=1	gene-LOC100577360	No_ID_mapped	36043	downstream	lr=1	mapping2.wing	pac	350
NC_037643.1	7262000	7262500	349.5	28.6586	gene-LOC408894	gro	0	inside	lr=1	gene-LOC411177	IntS3	32289	downstream	lr=1	mapping2.wing	hexmcd	379
NC_037643.1	7981500	7983470	853.6	33.5169	gene-LOC113218861	No_ID_mapped	6445,7405,7665	downstream	lr=1,lr=2,lr=3,lr=4,lr=5,lr=6,lr=7,lr=8,lr=9,lr=2,lr=3,lr=4,lr=5,lr=6	gene-LOC408892	CG10425	12706,13476,13696	upstream	lr=1,lr=2,lr=3,lr=4,lr=5,lr=6,lr=7,lr=8,lr=9,lr=2,lr=3,lr=4,lr=5,lr=6	mapping2.wing	hexmcd,imm	137
NC_037643.1	7986000	7987270	1470.3	33.0842	gene-LOC113218861	No_ID_mapped	2415,2885,3165	downstream	lr=1,lr=2,lr=3,lr=4,lr=5,lr=6,lr=1,lr=2,lr=3,lr=4,lr=5,lr=6,lr=7,lr=8,lr=2,lr=3	gene-LOC408892	CG10425	17476,17496	upstream	lr=1,lr=2,lr=3,lr=4,lr=5,lr=6,lr=1,lr=2,lr=3,lr=4,lr=5,lr=6,lr=7,lr=8,lr=2,lr=3	mapping2.wing	hexmcd,imm,pac	18
NC_037643.1	7995500	7996250	8.2	0.369	gene-LOC113218861	No_ID_mapped	4187	upstream	lr=1,lr=2,lr=3,lr=4	gene-LOC408892	CG10425	26476	upstream	lr=1,lr=2,lr=3,lr=4	mapping2.wing	pac	168
NC_037643.1	8007750	8009000	1055	30.9421	gene-LOC113218861	No_ID_mapped	16687,16867,16937	upstream	lr=1,lr=2,lr=3,lr=4,lr=1,lr=2,lr=3,lr=4,lr=5,lr=6,lr=1,lr=2,lr=3,lr=4,lr=5,lr=7	gene-LOC408892	CG10425	38976,39156,39226	upstream	lr=1,lr=2,lr=3,lr=4,lr=1,lr=2,lr=3,lr=4,lr=5,lr=6,lr=1,lr=2,lr=3,lr=4,lr=5,lr=7	mapping2.wing	hexmcd,imm,pac	50
NC_037643.1	8067500	8068750	1765.7	39.8976	gene-LOC102654088	No_ID_mapped	8539,8909	downstream	lr=1,lr=1,lr=2,lr=3	gene-LOC102654122	No_OrthoPara	9216,9586	upstream	lr=1,lr=2,lr=1,lr=2,lr=3,lr=4	mapping2.wing	hexmcd,imm	3
NC_037643.1	8103250	8104250	508.3	30.6642	gene-Mir9884	No_ID_mapped	14789,15209	downstream	lr=1,lr=1,lr=2	gene-LOC102654122	No_OrthoPara	23057	downstream	lr=1,lr=2,lr=3,lr=4,lr=5	mapping2.wing	hexmcd,imm	271
NC_037643.1	8130750	8131250	7.6	0.3915	gene-LOC408891	MBD-like	1486	downstream	lr=1,lr=2,lr=3	gene-LOC408890	No_OrthoPara	5263	downstream	lr=1,lr=2	mapping2.wing	pac	200
NC_037643.1	8155250	8156250	7.6	0.3858	gene-LOC408890	No_OrthoPara	0	inside	lr=1,lr=2,lr=3	gene-LOC408891	MBD-like	21206	upstream	lr=1,lr=2,lr=3	mapping2.wing	pac	205
NC_037643.1	8265750	8266520	1046.8	30.6953	gene-LOC113218826	No_ID_mapped	2675,2695	downstream	lr=1,lr=2,lr=2,lr=3	gene-LOC100578830,gene-LOC408890	No_ID_mapped,No_OrthoPara	8584,8604	upstream	lr=1,lr=2	mapping2.wing	hexmcd,imm	80
NC_037643.1	8270920	8271620	418.1	22.9457	gene-LOC100578830	No_ID_mapped	3684	upstream	lr=1	gene-LOC113218826	No_ID_mapped	7795	downstream	lr=1	mapping2.wing	imm	219
NC_037643.1	8315750	8316500	7.1	0.3776	gene-LOC100578777	No_ID_mapped	0	inside	lr=1,lr=2,lr=3,lr=4	gene-LOC100578830	No_ID_mapped	25169	downstream	lr=1	mapping2.wing	pac	233
NC_037643.1	8360500	8361450	581.3	29.9895	gene-LOC100578777	No_ID_mapped	0	inside	lr=1	gene-LOC411175	No_OrthoPara	40525,40865	downstream	lr=1	mapping2.wing	hexmcd,imm	240
NC_037643.1	8374500	8375250	4.7	0.3695	gene-LOC100578777	No_ID_mapped	0	inside	lr=1,lr=2,lr=3	gene-LOC411175	No_OrthoPara	26865	downstream	lr=1,lr=2,lr=3	mapping2.wing	pac	382
NC_037643.1	8380250	8381250	7.5	0.3638	gene-LOC100578777	No_ID_mapped	0	inside	lr=1,lr=2,lr=3,lr=4	gene-LOC411175	No_OrthoPara	21115	downstream	lr=1,lr=2,lr=3,lr=4,lr=5	mapping2.wing	pac	207
NC_037643.1	8429000	8429750	4.2	0.3659	gene-LOC411175	No_OrthoPara	0	inside	lr=1,lr=2,lr=3,lr=5,lr=6	gene-LOC100578777	No_ID_mapped	41658	downstream	lr=1,lr=2,lr=4,lr=5	mapping2.wing	pac	434
NC_037643.1	8452750	8453500	6.8	0.3726	gene-LOC411175	No_OrthoPara	0	inside	lr=1,lr=2,lr=3,lr=4	gene-LOC408889	CG7546	19666	downstream	lr=1,lr=2	mapping2.wing	pac	248
NC_037643.1	8588750	8589500	317.2	27.1794	gene-LOC100578461,gene-LOC413076	No_ID_mapped,Eip78C	0	inside	lr=1,lr=2	gene-LOC100578461,gene-LOC413076	No_ID_mapped,Eip78C	0	inside	lr=1,lr=2	mapping2.wing	hexmcd	400
NC_037643.1	8617310	8618070	557.1	23.7461	gene-LOC100578461,gene-LOC413076	No_ID_mapped,Eip78C	0	inside	lr=1,lr=2,lr=3	gene-LOC100578461,gene-LOC413076	No_ID_mapped,Eip78C	0	inside	lr=1,lr=2,lr=3	mapping2.wing	imm	141
NC_037643.1	8622500	8623290	387.3	27.9979	gene-LOC100578461,gene-LOC413076	No_ID_mapped,Eip78C	0	inside	lr=1,lr=1,lr=2,lr=3	gene-LOC100578461,gene-LOC413076	No_ID_mapped,Eip78C	0	inside	lr=1,lr=1,lr=2,lr=3	mapping2.wing	hexmcd,imm	245
NC_037643.1	8684500	8685000	503.4	29.8317	gene-Def1	No_OrthoPara	9477	downstream	lr=1	gene-Cat	CG9314,Cat	13992	downstream	lr=1	mapping2.wing	hexmcd,pac	276
NC_037643.1	8793250	8794000	10.1	0.4143	gene-LOC408887	CG4393	0	inside	lr=1,lr=2	gene-LOC107964598	No_ID_mapped	3731	upstream	lr=1,lr=2	mapping2.wing	pac	94
NC_037643.1	8860500	8861250	4.3	0.3727	gene-LOC102654776	toy	0	inside	lr=1,lr=2	gene-LOC102654860	No_OrthoPara	22554	upstream	lr=1	mapping2.wing	pac	430
NC_037643.1	9202560	9203140	172.9	20.3249	gene-Kr	Kr	1289	upstream	lr=1	gene-LOC113218877	No_ID_mapped	30341	downstream	lr=1	mapping2.wing	imm	472
NC_037643.1	9299500	9300500	314.2	26.9618	gene-LOC100576304	No_OrthoPara	4436,4686	downstream	lr=1,lr=1,lr=2	gene-LOC100576517	No_ID_mapped	14012,14512	upstream	lr=1,lr=2,lr=1,lr=2,lr=3	mapping2.wing	hexmcd,pac	397
NC_037643.1	9347750	9348500	642.5	29.0566	gene-LOC100576868	No_ID_mapped	0	inside	lr=1,lr=2,lr=3,lr=4,lr=5,lr=6,lr=7	gene-LOC100576517	No_ID_mapped	13421	downstream	lr=1,lr=2,lr=3,lr=4	mapping2.wing	hexmcd	214
NC_037643.1	9359750	9360500	271.9	27.9379	gene-LOC100576868	No_ID_mapped	0	inside	lr=2,lr=3,lr=4,lr=5,lr=6	gene-LOC100576517	No_ID_mapped	25421	downstream	lr=1,lr=2,lr=3	mapping2.wing	hexmcd	443
NC_037643.1	9387750	9388750	8.2	0.3972	gene-LOC100576868	No_ID_mapped	0	inside	lr=1,lr=2,lr=3,lr=5	gene-LOC100576517	No_ID_mapped	53671	downstream	lr=?	mapping2.wing	pac	164
NC_037643.1	9389810	9390600	385.4	20.6019	gene-LOC100576868	No_ID_mapped	0	inside	lr=1,lr=10,lr=2,lr=3,lr=4,lr=5,lr=6,lr=7,lr=8	gene-LOC100576517	No_ID_mapped	55521	downstream	lr=?	mapping2.wing	imm	248
NC_037643.1	9409250	9409750	4	0.375	gene-LOC100576868	No_ID_mapped	0	inside	lr=1,lr=2	gene-LOC100576517	No_ID_mapped	74671	downstream	lr=?	mapping2.wing	pac	455
NC_037643.1	9449070	9449710	166.3	19.4157	gene-LOC100576868	No_ID_mapped	0	inside	lr=3,lr=6,lr=7,lr=8	gene-LOC408884	Sox102F	69855	upstream	lr=?	mapping2.wing	imm	486
NC_037643.1	9462750	9464000	777.7	30.9046	gene-LOC100576868	No_ID_mapped	6775,7135	upstream	lr=1,lr=2,lr=4,lr=5,lr=6,lr=2,lr=3,lr=4,lr=5,lr=6,lr=7,lr=8,lr=9	gene-LOC408884	Sox102F	56015,56175	upstream	lr=?	mapping2.wing	hexmcd,imm	157
NC_037643.1	9466750	9467500	296.5	27.9551	gene-LOC100576868	No_ID_mapped	10635	upstream	lr=2,lr=3,lr=4,lr=5,lr=6	gene-LOC408884	Sox102F	52175	upstream	lr=?	mapping2.wing	hexmcd	415
NC_037643.1	9470750	9474310	956.9	29.594	gene-LOC100576868	No_ID_mapped	15385,17135,17445	upstream	lr=1,lr=2,lr=3,lr=4,lr=5,lr=1,lr=2,lr=3,lr=4,lr=5,lr=6,lr=7,lr=1,lr=2,lr=3,lr=4,lr=5,lr=6,lr=7,lr=8,lr=9	gene-LOC408884	Sox102F	46175,47125,48175	upstream	lr=1,lr=10,lr=2,lr=3,lr=4,lr=5,lr=6,lr=7,lr=8,lr=9,lr=1,lr=2,lr=10,lr=2,lr=3,lr=4,lr=5,lr=6,lr=7,lr=8,lr=9	mapping2.wing	hexmcd,imm,pac	39
NC_037643.1	9511500	9512500	604.4	29.8218	gene-LOC408884	Sox102F	6925,7425	upstream	lr=1,lr=2,lr=12,lr=2,lr=3,lr=4,lr=5,lr=6,lr=7,lr=8	gene-LOC100576868	No_ID_mapped	55385,55635	upstream	lr=?	mapping2.wing	hexmcd,pac	233
NC_037643.1	9515500	9516250	323.4	27.8846	gene-LOC408884	Sox102F	3425	upstream	lr=2,lr=4,lr=5,lr=6,lr=7,lr=8	gene-LOC100576868	No_ID_mapped	59385	upstream	lr=?	mapping2.wing	hexmcd	391
NC_037643.1	9540500	9541500	857.3	30.7413	gene-LOC408884	Sox102F	0	inside	lr=1,lr=2,lr=3,lr=4,lr=5,lr=6,lr=7,lr=9,lr=10,lr=11,lr=2,lr=3,lr=4,lr=5,lr=6,lr=7,lr=8	gene-LOC100576868	No_ID_mapped	84495,84635	upstream	lr=?	mapping2.wing	hexmcd,imm	135
NC_037643.1	9551680	9552370	383.4	20.7274	gene-LOC408884	Sox102F	0	inside	lr=3,lr=4,lr=5,lr=6,lr=7	gene-LOC100576868	No_ID_mapped	95505	upstream	lr=?	mapping2.wing	imm	250
NC_037643.1	9576250	9576750	279.4	29.4662	gene-LOC408884	Sox102F	0	inside	lr=2,lr=3,lr=4,lr=5,lr=7	gene-LOC411164	CG12267	92647	downstream	lr=?	mapping2.wing	hexmcd	437
NC_037643.1	9581250	9582170	1204.8	35.6391	gene-LOC408884	Sox102F	0	inside	lr=1,lr=2,lr=3,lr=4,lr=5,lr=6,lr=1,lr=2,lr=3,lr=5,lr=6,lr=7,lr=8	gene-LOC411164	CG12267	87577,87647	downstream	lr=?	mapping2.wing	hexmcd,imm	51
NC_037643.1	9630720	9631800	336.5	20.0218	gene-LOC408884	Sox102F	0	inside	lr=4,lr=5,lr=6,lr=7,lr=8,lr=9	gene-LOC411164	CG12267	38177	downstream	lr=1,lr=2	mapping2.wing	imm	300
NC_037643.1	9829250	9830000	7	0.3833	gene-LOC724172	rg	0	inside	lr=1,lr=2,lr=3	gene-LOC408882	Sep2	65736	upstream	lr=?	mapping2.wing	pac	236
NC_037643.1	9988250	9989000	5.1	0.3803	gene-LOC724172	rg	0	inside	lr=1,lr=2,lr=3	gene-Mir3735	No_ID_mapped	170949	upstream	lr=?	mapping2.wing	pac	351
NC_037643.1	10766500	10767250	2.8	0.3555	gene-LOC411158	kek5,kek4	0	inside	lr=1	gene-LOC551749	No_OrthoPara	82921	downstream	lr=?	mapping2.wing	pac	593
NC_037643.1	10878000	10879000	11.1	0.3805	gene-LOC551045	Pop2	11239	upstream	lr=1,lr=2	gene-LOC408878	mesh	15311	upstream	lr=1,lr=2	mapping2.wing	pac	70
NC_037643.1	10909000	10909750	271.2	28.6612	gene-LOC551045	Pop2	41989	upstream	lr=1	gene-LOC408878	mesh	46061	upstream	lr=1	mapping2.wing	hexmcd	444
NC_037643.1	11032250	11033250	6.5	0.3833	gene-LOC100576573	No_ID_mapped	14200	downstream	lr=1	gene-LOC113218824	No_ID_mapped	65698	downstream	lr=?	mapping2.wing	pac	263
NC_037643.1	11083000	11083750	971.4	33.2872	gene-LOC113218824	No_ID_mapped	14948	downstream	lr=1,lr=2,lr=3	gene-LOC100576573	No_ID_mapped	27373	upstream	lr=1,lr=2	mapping2.wing	hexmcd	101
NC_037643.1	11103500	11104500	894.8	31.2754	gene-LOC113218824	No_ID_mapped	0	inside	lr=1,lr=2,lr=3	gene-LOC551803	salm	13081	upstream	lr=1,lr=2,lr=3,lr=4	mapping2.wing	hexmcd	122
NC_037643.1	11174000	11175000	989.3	34.5879	gene-LOC551803	salm	0	inside	lr=1,lr=2,lr=3,lr=4	gene-LOC102653737	No_ID_mapped	39778	upstream	lr=1,lr=2	mapping2.wing	hexmcd	95
NC_037643.1	11457000	11457750	8.7	0.4192	gene-LOC411157	kug	0	inside	lr=1,lr=2	gene-Mir3736	No_ID_mapped	49366	downstream	lr=1,lr=2	mapping2.wing	pac	143
NC_037643.1	11533000	11533750	523.7	29.461	gene-LOC411157	kug	0	inside	lr=1,lr=1,lr=2,lr=3	gene-Mir3736	No_ID_mapped	26778	upstream	lr=1,lr=1,lr=2,lr=3	mapping2.wing	hexmcd,pac	91
NC_037643.1	12027000	12027640	326.3	23.0739	gene-LOC408877	mam	0	inside	lr=1	gene-LOC102656388	No_ID_mapped	30855	downstream	lr=1	mapping2.wing	imm	307
NC_037643.1	12368750	12369250	3.1	0.3505	gene-LOC411155	Ten-a	0	inside	lr=2,lr=3,lr=4	gene-LOC102655847	No_ID_mapped	4986	downstream	lr=1	mapping2.wing	pac	569
NC_037643.1	12482750	12483500	9.7	0.3987	gene-LOC411155	Ten-a	0	inside	lr=1,lr=2	gene-LOC102655786	No_ID_mapped	14931	upstream	lr=1,lr=2	mapping2.wing	pac	113
NC_037643.1	12759500	12760000	6.7	0.3675	gene-LOC411155	Ten-a	0	inside	lr=2,lr=3,lr=4	gene-LOC102655311	No_ID_mapped	75765	downstream	lr=?	mapping2.wing	pac	249
NC_037643.1	12863750	12864250	3.6	0.3713	gene-LOC411155	Ten-a	0	inside	lr=2,lr=3,lr=4	gene-LOC102655311	No_ID_mapped	21680	upstream	lr=1	mapping2.wing	pac	503
NC_037643.1	13463250	13463750	346.8	27.6049	gene-LOC102653733	No_ID_mapped	6803	upstream	lr=1	gene-LOC102653634	No_ID_mapped	15220	downstream	lr=1	mapping2.wing	hexmcd	381
NC_037643.1	13511500	13512250	293.5	28.5894	gene-LOC100577698	No_OrthoPara	3522	downstream	lr=1,lr=1,lr=2	gene-LOC107964645	No_ID_mapped	7978,8228	upstream	lr=1,lr=1,lr=2	mapping2.wing	hexmcd,pac	368
NC_037643.1	13545500	13546260	707.2	29.6439	gene-LOC107964645	No_ID_mapped	23803,23813	downstream	lr=1,lr=2,lr=1,lr=2,lr=3	gene-LOC100577698	No_OrthoPara	37522,37532	downstream	lr=1,lr=2,lr=1,lr=2,lr=3	mapping2.wing	hexmcd,imm	189
NC_037643.1	13651190	13652020	891.6	34.9258	gene-TRNAA-GGC	No_ID_mapped	10323,10383	downstream	lr=1,lr=2,lr=1,lr=3	gene-LOC102656661	disco,disco-r	39339,39399	upstream	lr=1,lr=2,lr=3,lr=4,lr=1,lr=2,lr=3,lr=4,lr=5	mapping2.wing	hexmcd,imm	123
NC_037643.1	13816750	13817500	3.1	0.3508	gene-LOC102656661	disco,disco-r	0	inside	lr=2,lr=3	gene-TRNAF-GAA-3	No_ID_mapped	112044	downstream	lr=?	mapping2.wing	pac	572
NC_037643.1	13867460	13868260	679.4	32.1789	gene-LOC102656661	disco,disco-r	0	inside	lr=1,lr=2,lr=1,lr=2,lr=3,lr=4,lr=6,lr=2,lr=3,lr=4,lr=5	gene-LOC107964651	No_ID_mapped	123753,123793	downstream	lr=?	mapping2.wing	hexmcd,imm,pac	28
NC_037643.1	13870500	13871000	415.5	29.6285	gene-LOC102656661	disco,disco-r	0	inside	lr=2,lr=3,lr=4	gene-LOC107964651	No_ID_mapped	120753	downstream	lr=?	mapping2.wing	hexmcd	322
NC_037643.1	13901210	13901900	222.7	19.5709	gene-LOC102656661	disco,disco-r	0	inside	lr=2,lr=4,lr=5,lr=6	gene-LOC107964651	No_ID_mapped	90043	downstream	lr=?	mapping2.wing	imm	412
NC_037643.1	13915760	13916570	352.3	21.4935	gene-LOC102656661	disco,disco-r	0	inside	lr=2,lr=3,lr=4,lr=5,lr=6	gene-LOC107964651	No_ID_mapped	75493	downstream	lr=?	mapping2.wing	imm	285
NC_037643.1	13966250	13967000	441.9	31.84	gene-LOC102656661	disco,disco-r	0	inside	lr=1,lr=2,lr=3,lr=4,lr=2,lr=3,lr=4,lr=5,lr=7	gene-LOC107964651	No_ID_mapped	24863,25003	downstream	lr=1,lr=1,lr=2	mapping2.wing	hexmcd,imm	308
NC_037643.1	14011300	14011920	284.9	23.7948	gene-LOC102656661	disco,disco-r	0	inside	lr=1,lr=2,lr=3	gene-LOC107964651	No_ID_mapped	18692	upstream	lr=1	mapping2.wing	imm	338
NC_037643.1	14090370	14091010	275.6	21.8284	gene-LOC113218565	No_OrthoPara	1538	upstream	lr=1	gene-LOC100576179	No_OrthoPara	5522	upstream	lr=1	mapping2.wing	imm	351
NC_037643.1	14110250	14111000	8.4	0.3826	gene-LOC102656270	No_ID_mapped	1044	upstream	lr=1,lr=2	gene-LOC411150	Caf1-180	4376	downstream	lr=1,lr=2	mapping2.wing	pac	156
NC_037643.1	14125250	14126000	325.2	27.9156	gene-LOC100576307,gene-LOC411150	Klf15,Caf1-180	0	inside	lr=1	gene-LOC100576307,gene-LOC411150	Klf15,Caf1-180	0	inside	lr=1	mapping2.wing	hexmcd	389
NC_037643.1	15140500	15141000	2.9	0.3861	gene-LOC408872	svp	0	inside	lr=1,lr=2,lr=3	gene-LOC724929	trc	15380	downstream	lr=1,lr=2,lr=3	mapping2.wing	pac	582
NC_037643.1	15147500	15148000	4.5	0.3579	gene-LOC408872	svp	0	inside	lr=1,lr=2,lr=3	gene-LOC724929	trc	22380	downstream	lr=1,lr=2,lr=3	mapping2.wing	pac	413
NC_037643.1	15150700	15151460	386.5	22.0581	gene-LOC408872	svp	0	inside	lr=10,lr=3,lr=4,lr=5,lr=6,lr=8,lr=9	gene-LOC724929	trc	25840	downstream	lr=1,lr=2	mapping2.wing	imm	246
NC_037643.1	15161000	15161500	3.2	0.3749	gene-LOC408872	svp	0	inside	lr=1	gene-LOC724929	trc	35880	downstream	lr=1	mapping2.wing	pac	553
NC_037643.1	15202410	15204910	1522.4	33.1619	gene-LOC408872	svp	1955,2115	upstream	lr=1,lr=10,lr=2,lr=3,lr=4,lr=5,lr=6,lr=7,lr=8,lr=9,lr=1,lr=2,lr=3,lr=4,lr=5,lr=6,lr=7	gene-TRNAL-UAA-3	No_ID_mapped	55752,56342	upstream	lr=?	mapping2.wing	hexmcd,imm	8
NC_037643.1	15216500	15217250	587.8	30.9286	gene-LOC408872	svp	14455	upstream	lr=1,lr=2,lr=3,lr=4,lr=5,lr=7	gene-TRNAL-UAA-3	No_ID_mapped	42252	upstream	lr=1	mapping2.wing	hexmcd	237
NC_037643.1	15224190	15224880	292.6	22.9237	gene-LOC408872	svp	22085	upstream	lr=10,lr=5,lr=6,lr=7,lr=8,lr=9	gene-TRNAL-UAA-3	No_ID_mapped	34562	upstream	lr=1	mapping2.wing	imm	333
NC_037643.1	15240790	15241360	151.5	20.3073	gene-TRNAL-UAA-3	No_ID_mapped	17962	upstream	lr=1,lr=2	gene-LOC107964661	No_ID_mapped	19754	upstream	lr=1	mapping2.wing	imm	513
NC_037643.1	15588500	15589000	5.7	0.3782	gene-LOC724311	Bap170	0	inside	lr=1	gene-LOC107965926	No_ID_mapped	4711	upstream	lr=1	mapping2.wing	pac	316
NC_037643.1	16197250	16198000	4.7	0.3838	gene-LOC724442	SNF4Agamma	0	inside	lr=1	gene-LOC102654144	No_ID_mapped	12520	upstream	lr=1	mapping2.wing	pac	381
NC_037643.1	17184180	17184870	399.9	23.8273	gene-LOC551460	ct	0	inside	lr=2,lr=3,lr=4,lr=5,lr=6	gene-LOC408869	Lis-1	86126	downstream	lr=?	mapping2.wing	imm	230
NC_037643.1	17191500	17192620	1394	36.5956	gene-LOC551460	ct	0	inside	lr=1,lr=2,lr=3,lr=4,lr=1,lr=2,lr=3,lr=4,lr=5,lr=6,lr=1,lr=2,lr=3,lr=4,lr=5,lr=6,lr=7	gene-LOC408869	Lis-1	93756,93876	downstream	lr=?	mapping2.wing	hexmcd,imm,pac	28
NC_037643.1	17211070	17212000	728.2	30.5049	gene-LOC551460	ct	0	inside	lr=3,lr=5,lr=6,lr=4,lr=5,lr=6,lr=7	gene-LOC408869	Lis-1	113236,113256	downstream	lr=?	mapping2.wing	hexmcd,imm	175
NC_037643.1	17214750	17216360	1423.6	38.6531	gene-LOC551460	ct	788,898	inside,upstream,upstream	lr=1,lr=2,lr=3,lr=4,lr=5,lr=6,lr=7	gene-LOC408869	Lis-1	117506,117616	downstream	lr=?	mapping2.wing	hexmcd,imm	19
NC_037643.1	17241500	17242000	3.2	0.3615	gene-LOC551460	ct	26538	upstream	lr=2,lr=4	gene-TRNAL-UAA-4	No_ID_mapped	120895	downstream	lr=?	mapping2.wing	pac	539
NC_037643.1	17242750	17243500	5.7	0.3688	gene-LOC551460	ct	28038	upstream	lr=1,lr=2,lr=3,lr=4	gene-TRNAL-UAA-4	No_ID_mapped	119645	downstream	lr=?	mapping2.wing	pac	314
NC_037643.1	17333990	17334660	234.8	21.1142	gene-TRNAL-UAA-4	No_ID_mapped	28405	downstream	lr=1	gene-LOC551460	ct	119198	upstream	lr=?	mapping2.wing	imm	395
NC_037643.1	17340250	17341250	16.1	0.452	gene-TRNAL-UAA-4	No_ID_mapped	22145	downstream	lr=1,lr=2,lr=3	gene-LOC551460	ct	125788	upstream	lr=?	mapping2.wing	pac	9
NC_037643.1	17348500	17349250	7.4	0.3859	gene-TRNAL-UAA-4	No_ID_mapped	13895	downstream	lr=2,lr=3,lr=4,lr=7	gene-LOC551460	ct	133788	upstream	lr=?	mapping2.wing	pac	213
NC_037643.1	17353250	17354000	3.9	0.3741	gene-TRNAL-UAA-4	No_ID_mapped	9145	downstream	lr=3,lr=4,lr=5	gene-LOC551460	ct	138538	upstream	lr=?	mapping2.wing	pac	478
NC_037643.1	17395750	17396250	3.5	0.3551	gene-TRNAL-UAA-4	No_ID_mapped	33272	upstream	lr=3,lr=4,lr=5,lr=6,lr=7	gene-LOC102656082	sub	105547	downstream	lr=?	mapping2.wing	pac	513
NC_037643.1	17408500	17409250	8.6	0.3789	gene-TRNAL-UAA-4	No_ID_mapped	46272	upstream	lr=2,lr=3,lr=4,lr=5,lr=6,lr=7,lr=8	gene-LOC102656082	sub	92797	downstream	lr=?	mapping2.wing	pac	145
NC_037643.1	17458500	17459250	3.3	0.3863	gene-LOC102656082	sub	42797	downstream	lr=1	gene-LOC100578391	No_ID_mapped	64201	downstream	lr=?	mapping2.wing	pac	536
NC_037643.1	17462250	17462750	405.5	28.3532	gene-LOC102656082	sub	39047	downstream	lr=1,lr=2	gene-LOC100578391	No_ID_mapped	60451	downstream	lr=?	mapping2.wing	hexmcd	330
NC_037643.1	17510500	17511250	7.4	0.406	gene-LOC102656082	sub	4698	upstream	lr=1,lr=2	gene-LOC100578391	No_ID_mapped	12201	downstream	lr=1,lr=2,lr=3	mapping2.wing	pac	215
NC_037643.1	17564250	17564750	3.6	0.3741	gene-LOC100578289	No_OrthoPara	33515	upstream	lr=1	gene-LOC100578391	No_ID_mapped	38809	upstream	lr=1,lr=2	mapping2.wing	pac	499
NC_037643.1	17640000	17640750	2.8	0.3652	gene-LOC113218837	No_ID_mapped	0	inside	lr=2,lr=3	gene-TRNAN-GUU-3	No_ID_mapped	53027	upstream	lr=?	mapping2.wing	pac	604
NC_037643.1	17652250	17653250	16.5	0.431	gene-LOC113218837	No_ID_mapped	0	inside	lr=1,lr=2,lr=4	gene-TRNAN-GUU-3	No_ID_mapped	40777	upstream	lr=1,lr=2	mapping2.wing	pac	8
NC_037643.1	17655580	17656420	681.7	23.0266	gene-LOC113218837	No_ID_mapped	0	inside	lr=1,lr=2	gene-TRNAN-GUU-3	No_ID_mapped	37447	upstream	lr=1,lr=2	mapping2.wing	imm	105
NC_037643.1	17695850	17696640	287.7	20.3399	gene-LOC726338	mbo	0	inside	lr=1,lr=2	gene-TRNAT-AGU-2	No_ID_mapped	2036	downstream	lr=1,lr=2	mapping2.wing	imm	336
NC_037644.1	954750	955500	395.6	28.0918	gene-LOC411185	No_OrthoPara	0	inside	lr=1,lr=2	gene-LOC551400	No_OrthoPara	13564	downstream	lr=1,lr=2	mapping2.wing	hexmcd	342
NC_037644.1	1018750	1019500	7.4	0.3721	gene-LOC411185	No_OrthoPara	13611	upstream	lr=1	gene-LOC107964008	No_ID_mapped	31479	downstream	lr=1,lr=2,lr=3	mapping2.wing	pac	214
NC_037644.1	1048500	1049250	9.9	0.424	gene-LOC107964008	No_ID_mapped	1729	downstream	lr=1,lr=2,lr=3	gene-LOC726842	bi	20775	downstream	lr=1,lr=2	mapping2.wing	pac	98
NC_037644.1	1151540	1152110	152.5	20.1133	gene-LOC726842	bi	0	inside	lr=2,lr=3	gene-LOC107964008	No_ID_mapped	83147	upstream	lr=?	mapping2.wing	imm	507
NC_037644.1	1186170	1186840	294.6	19.3131	gene-LOC726842	bi	3866	upstream	lr=1,lr=2,lr=3,lr=4,lr=5	gene-LOC102653847	No_ID_mapped	105322	downstream	lr=?	mapping2.wing	imm	330
NC_037644.1	1198920	1199620	447	23.7274	gene-LOC726842	bi	16646	upstream	lr=1,lr=3	gene-LOC102653847	No_ID_mapped	92572	downstream	lr=?	mapping2.wing	imm	194
NC_037644.1	1210250	1211000	614.4	29.3171	gene-LOC726842	bi	28026	upstream	lr=1,lr=2,lr=3,lr=4	gene-LOC102653847	No_ID_mapped	81242	downstream	lr=?	mapping2.wing	hexmcd	228
NC_037644.1	1224500	1225270	403.8	28.4561	gene-LOC726842	bi	42276,42296	upstream	lr=1,lr=2,lr=2,lr=3,lr=4	gene-LOC102653847	No_ID_mapped	66902,66992	downstream	lr=?	mapping2.wing	hexmcd,imm	333
NC_037644.1	1278670	1279350	321.5	20.07	gene-LOC102653847	No_ID_mapped	12822	downstream	lr=1,lr=2	gene-LOC413152	LIMK1	25212	downstream	lr=1,lr=2	mapping2.wing	imm	313
NC_037644.1	1279500	1280000	2.8	0.3667	gene-LOC102653847	No_ID_mapped	11992	downstream	lr=1	gene-LOC413152	LIMK1	24382	downstream	lr=1	mapping2.wing	pac	616
NC_037644.1	2185250	2186000	870.4	33.1539	gene-LOC411748	No_OrthoPara	0	inside	lr=1,lr=2	gene-LOC107964757	No_ID_mapped	6584	downstream	lr=1,lr=2	mapping2.wing	hexmcd	132
NC_037644.1	2187250	2187750	5.6	0.3746	gene-LOC411748	No_OrthoPara	1727	upstream	lr=1	gene-LOC107964757	No_ID_mapped	4584	downstream	lr=1	mapping2.wing	pac	325
NC_037644.1	2745500	2746340	1093.5	35.0735	gene-LOC408944	JHDM2	0	inside	lr=1,lr=1,lr=2,lr=3,lr=4	gene-LOC102655976	No_ID_mapped	12764,12854	upstream	lr=1,lr=1,lr=2	mapping2.wing	hexmcd,imm	75
NC_037644.1	2763500	2764250	9	0.3757	gene-LOC408944	JHDM2	0	inside	lr=4,lr=5,lr=6,lr=7,lr=8	gene-LOC102655976	No_ID_mapped	30764	upstream	lr=1,lr=2	mapping2.wing	pac	133
NC_037644.1	2813750	2814750	11.6	0.3853	gene-LOC408944	JHDM2	0	inside	lr=4,lr=5,lr=6,lr=7,lr=8	gene-LOC102655976	No_ID_mapped	81264	upstream	lr=?	mapping2.wing	pac	59
NC_037644.1	2875500	2876500	717.7	32.544	gene-LOC408944	JHDM2	0	inside	lr=1,lr=2,lr=3,lr=4,lr=1,lr=2,lr=3,lr=4,lr=5,lr=6,lr=7	gene-LOC113218913	No_ID_mapped	55538	upstream	lr=?	mapping2.wing	hexmcd,pac	2
NC_037644.1	2878750	2879500	12.1	0.4035	gene-LOC408944	JHDM2	0	inside	lr=3,lr=4,lr=5,lr=6,lr=7,lr=8	gene-LOC113218913	No_ID_mapped	52288	upstream	lr=?	mapping2.wing	pac	52
NC_037644.1	2906000	2906750	12.5	0.3906	gene-LOC408944	JHDM2	0	inside	lr=3,lr=4,lr=5,lr=6,lr=7,lr=8,lr=9	gene-LOC113218913	No_ID_mapped	25038	upstream	lr=1,lr=2	mapping2.wing	pac	44
NC_037644.1	3203000	3204110	1467.7	38.7341	gene-LOC100577723,gene-LOC100578236,gene-LOC100577723,gene-LOC100578236,gene-Mir1000	No_ID_mapped,msi,No_ID_mapped,msi,srRNA,No_ID_mapped	0	inside	lr=1,lr=2,lr=1,lr=2,lr=3	gene-LOC100577723,gene-LOC100578236,gene-LOC100577723,gene-LOC100578236,gene-Mir1000	No_ID_mapped,msi,No_ID_mapped,msi,srRNA,No_ID_mapped	0	inside	lr=1,lr=2,lr=1,lr=2,lr=3	mapping2.wing	hexmcd,imm	13
NC_037644.1	5311500	5312000	4.8	0.4004	gene-LOC727091	foxo	0	inside	lr=1	gene-LOC552152	mRpS24	24139	upstream	lr=1	mapping2.wing	pac	380
NC_037644.1	7638500	7639000	3.5	0.3607	gene-nAChRa4	nAChRalpha4	0	inside	lr=1	gene-LOC725416	snRNP-U1-C	129189	upstream	lr=?	mapping2.wing	pac	519
NC_037644.1	8258750	8259250	3.9	0.3648	gene-LOC409212	Cad87A	0	inside	lr=1	gene-LOC107964732	No_OrthoPara	70327	downstream	lr=?	mapping2.wing	pac	477
NC_037644.1	8829250	8829750	5.6	0.3892	gene-LOC725936	Strn-Mlck	0	inside	lr=1	gene-LOC113218903	No_OrthoPara	19993	downstream	lr=1	mapping2.wing	pac	324
NC_037644.1	8989000	8989750	5.3	0.3648	gene-LOC551259	No_OrthoPara	0	inside	lr=1	gene-LOC102655685	No_ID_mapped	820	downstream	lr=1	mapping2.wing	pac	341
NC_037644.1	9454250	9455160	667.3	31.2671	gene-LOC406124	Rdl	1436,1556	upstream	lr=1,lr=2	gene-LOC411220	GluRIB,GluRIA	52943,53103	downstream	lr=?	mapping2.wing	hexmcd,imm	204
NC_037644.1	9456500	9457500	9.4	0.3829	gene-LOC406124	Rdl	0	inside	lr=1,lr=2,lr=3	gene-LOC411220	GluRIB,GluRIA	55443	downstream	lr=?	mapping2.wing	pac	124
NC_037644.1	9669750	9670500	7.7	0.3848	gene-LOC725329	MESR6	0	inside	lr=1,lr=2	gene-LOC411217	No_OrthoPara	11448	downstream	lr=1,lr=2	mapping2.wing	pac	195
NC_037644.1	9847050	9847730	426.9	25.1822	gene-LOC102656511,gene-LOC725329	No_ID_mapped,MESR6	0	inside	lr=1	gene-LOC102656511,gene-LOC725329	No_ID_mapped,MESR6	0	inside	lr=1	mapping2.wing	imm	209
NC_037644.1	9912500	9913250	1014.3	30.3527	gene-LOC725329	MESR6	0	inside	lr=1,lr=2	gene-LOC102656511	No_ID_mapped	11226	downstream	lr=1,lr=2	mapping2.wing	hexmcd	86
NC_037644.1	11245750	11246750	647.2	29.8919	gene-LOC408922	No_OrthoPara	0	inside	lr=1,lr=1,lr=2	gene-LOC411213	Ddr,smal	89598,89838	downstream	lr=?	mapping2.wing	hexmcd,imm,pac	37
NC_037644.1	11677500	11678000	7.6	0.3757	gene-LOC411212	Ddr,smal	8236	upstream	lr=1,lr=2	gene-LOC411213	Ddr,smal	113602	upstream	lr=?	mapping2.wing	pac	203
NC_037644.1	11686920	11687640	363.5	20.5163	gene-LOC411212	Ddr,smal	0	inside	lr=1,lr=2,lr=3	gene-LOC102654113	No_ID_mapped	112205	downstream	lr=?	mapping2.wing	imm	262
NC_037644.1	11749980	11750700	458.4	21.8516	gene-LOC411212	Ddr,smal	0	inside	lr=1,lr=2,lr=3	gene-LOC102654113	No_ID_mapped	49145	downstream	lr=1,lr=2,lr=3	mapping2.wing	imm	188
NC_037644.1	11821430	11822170	438.9	22.5359	gene-LOC102654113	No_ID_mapped	0	inside	lr=1,lr=2,lr=3	gene-LOC411212	Ddr,smal	13878	downstream	lr=1,lr=2,lr=3	mapping2.wing	imm	200
NC_037644.1	11865000	11865750	8.8	0.3748	gene-LOC102654113	No_ID_mapped	0	inside	lr=1,lr=2	gene-LOC411201	Ddr,smal	50513	upstream	lr=?	mapping2.wing	pac	141
NC_037644.1	13924530	13925200	241.6	19.138	gene-LOC725482	No_OrthoPara	0	inside	lr=1,lr=2	gene-LOC411189	No_OrthoPara	17202	upstream	lr=1	mapping2.wing	imm	387
NC_037644.1	13968750	13969800	427.8	22.8616	gene-LOC408898	Best2	0	inside	lr=1,lr=2,lr=3,lr=4,lr=2,lr=3,lr=4,lr=5	gene-LOC411187	No_OrthoPara	5348,5648	downstream	lr=1,lr=2	mapping2.wing	imm,pac	114
NC_037644.1	13990380	13991360	1420.8	34.6773	gene-LOC408898	Best2	0	inside	lr=1,lr=2,lr=1,lr=2,lr=3,lr=4,lr=2,lr=3,lr=4	gene-LOC408897	Shrm	26398,26518	upstream	lr=1,lr=2,lr=3,lr=1,lr=2,lr=3,lr=4	mapping2.wing	hexmcd,imm,pac	1
NC_037644.1	13995250	13996000	3.1	0.3562	gene-LOC408898	Best2	0	inside	lr=2,lr=3,lr=4	gene-LOC408897	Shrm	21648	upstream	lr=1,lr=2	mapping2.wing	pac	577
NC_037644.1	14007750	14008500	4.4	0.3892	gene-LOC408898	Best2	4320	downstream	lr=1,lr=3	gene-LOC408897	Shrm	9148	upstream	lr=1,lr=2	mapping2.wing	pac	417
NC_037644.1	14015500	14016820	649.6	27.3228	gene-LOC408897	Shrm	1008,1398,898	upstream	lr=1,lr=2,lr=3,lr=4,lr=3,lr=4,lr=5,lr=6	gene-LOC408898	Best2	11820,12570,12640	downstream	lr=1,lr=2,lr=3,lr=2,lr=2,lr=3,lr=4,lr=5	mapping2.wing	hexmcd,imm,pac	111
NC_037644.1	14037470	14038360	820.4	29.9116	gene-LOC113218891,gene-LOC408897	No_ID_mapped,Shrm	0	inside	lr=1,lr=2,lr=3,lr=1,lr=2,lr=3,lr=5,lr=6	gene-LOC113218891,gene-LOC408897	No_ID_mapped,Shrm	0	inside	lr=1,lr=2,lr=3,lr=1,lr=2,lr=3,lr=4,lr=5,lr=6	mapping2.wing	hexmcd,imm	67
NC_037644.1	14104380	14105110	426.2	23.6552	gene-LOC408897	Shrm	0	inside	lr=3,lr=4,lr=5,lr=6	gene-LOC113218891	No_ID_mapped	34611	upstream	lr=1,lr=2,lr=3	mapping2.wing	imm	210
NC_037645.1	387250	388000	13	0.4122	gene-Amih	No_OrthoPara	0	inside	lr=1,lr=2	gene-LOC411905	Oga	70763	upstream	lr=?	mapping2.wing	pac	34
NC_037645.1	634250	635250	11.9	0.4077	gene-LOC409692	Kul	18132	upstream	lr=1,lr=2,lr=3	gene-LOC414015	Abi	91627	downstream	lr=?	mapping2.wing	pac	55
NC_037645.1	846750	847500	315.8	27.0937	gene-LOC411238	Chi	598,848	downstream	lr=1,lr=2,lr=3,lr=3,lr=4	gene-Mir9883	No_ID_mapped	2934	upstream	lr=1	mapping2.wing	hexmcd,pac	402
NC_037645.1	915000	915750	4.2	0.3694	gene-LOC411238	Chi	0	inside	lr=1,lr=2,lr=3,lr=4	gene-LOC100576699	No_ID_mapped	59423	upstream	lr=?	mapping2.wing	pac	438
NC_037645.1	923250	924390	630.6	29.7003	gene-LOC411238	Chi	0	inside	lr=1,lr=2,lr=3,lr=1,lr=2,lr=3,lr=4	gene-LOC100576699	No_ID_mapped	50823,50923,51173	upstream	lr=?	mapping2.wing	hexmcd,imm,pac	119
NC_037645.1	932240	933020	1335.4	34.0451	gene-LOC411238	Chi	0	inside	lr=1,lr=2,lr=3,lr=1,lr=2,lr=3,lr=4	gene-LOC100576699	No_ID_mapped	42173,42183	upstream	lr=1,lr=2	mapping2.wing	hexmcd,imm	39
NC_037645.1	947000	947750	2.8	0.3523	gene-LOC411238	Chi	0	inside	lr=1,lr=2,lr=3,lr=4	gene-LOC100576699	No_ID_mapped	27423	upstream	lr=1	mapping2.wing	pac	592
NC_037645.1	1237750	1238500	2.9	0.3743	gene-LOC551432	No_OrthoPara	0	inside	lr=1	gene-LOC102655507	No_ID_mapped	8427	downstream	lr=1	mapping2.wing	pac	585
NC_037645.1	1266520	1267170	319.2	21.7765	gene-LOC551432	No_OrthoPara	0	inside	lr=1	gene-LOC102655790	No_ID_mapped	26463	upstream	lr=1	mapping2.wing	imm	315
NC_037645.1	2930750	2931870	557.2	28.948	gene-TRNAS-AGA-4	No_ID_mapped	39351,39381,39631	downstream	lr=1,lr=1,lr=2,lr=1,lr=2,lr=3,lr=4	gene-LOC100578337	CG46301	43011,43041,43291	upstream	lr=1,lr=2,lr=1,lr=2,lr=3,lr=4,lr=5,lr=6,lr=7,lr=13,lr=3,lr=4,lr=6,lr=7,lr=8,lr=9	mapping2.wing	hexmcd,imm,pac	140
NC_037645.1	2934250	2935000	290.9	27.5036	gene-TRNAS-AGA-4	No_ID_mapped	36131	downstream	lr=1,lr=2,lr=3	gene-LOC100578337	CG46301	39791	upstream	lr=10,lr=11,lr=5,lr=7,lr=8,lr=9	mapping2.wing	hexmcd	428
NC_037645.1	2956000	2956500	302.8	29.4509	gene-TRNAS-AGA-4	No_ID_mapped	14381	downstream	lr=1,lr=2,lr=3	gene-LOC100578337	CG46301	18041	upstream	lr=10,lr=2,lr=3,lr=4,lr=5,lr=6	mapping2.wing	hexmcd	407
NC_037645.1	2983500	2984520	1018.8	33.0739	gene-LOC100578337	CG46301	0	inside	lr=1,lr=2,lr=3,lr=4,lr=5,lr=1,lr=2,lr=3,lr=5,lr=6,lr=7,lr=9	gene-LOC113218945	No_ID_mapped	5032,5182	downstream	lr=1,lr=10,lr=2,lr=3,lr=4,lr=5,lr=6,lr=7,lr=8,lr=1,lr=2,lr=3,lr=4	mapping2.wing	hexmcd,imm	62
NC_037645.1	3003250	3004000	422.8	29.6057	gene-LOC100578337,gene-LOC113218945	CG46301,srRNA,No_ID_mapped	0	inside	lr=4,lr=5,lr=6,lr=7,lr=8	gene-LOC100578337,gene-LOC113218945	CG46301,srRNA,No_ID_mapped	0	inside	lr=3,lr=4,lr=5,lr=6,lr=7,lr=9	mapping2.wing	hexmcd	319
NC_037645.1	3004480	3005100	329.9	29.201	gene-LOC100578337,gene-LOC113218945	CG46301,srRNA,No_ID_mapped	0	inside	lr=10,lr=11,lr=2,lr=3,lr=4,lr=5,lr=6,lr=7,lr=9,lr=3,lr=4,lr=5	gene-LOC100578337,gene-LOC113218945	CG46301,srRNA,No_ID_mapped	0	inside	lr=1,lr=10,lr=4,lr=5,lr=6,lr=7,lr=8,lr=3,lr=4,lr=5	mapping2.wing	hexmcd,imm	386
NC_037645.1	3019500	3020750	370.3	27.2248	gene-LOC100578337,gene-LOC113218945	CG46301,srRNA,No_ID_mapped	0	inside	lr=1,lr=2,lr=3,lr=4,lr=10,lr=15,lr=6,lr=7,lr=9	gene-LOC100578337,gene-LOC113218945	CG46301,srRNA,No_ID_mapped	0	inside	lr=1,lr=2,lr=3,lr=5,lr=7,lr=10,lr=11,lr=15,lr=5,lr=6,lr=8,lr=9	mapping2.wing	hexmcd,pac	267
NC_037645.1	3022750	3023500	313.6	27.0585	gene-LOC100578337,gene-LOC113218945	CG46301,srRNA,No_ID_mapped	0	inside	lr=10,lr=11,lr=12,lr=13,lr=14,lr=6,lr=7,lr=9	gene-LOC100578337,gene-LOC113218945	CG46301,srRNA,No_ID_mapped	0	inside	lr=10,lr=11,lr=12,lr=13,lr=14,lr=7,lr=8	mapping2.wing	hexmcd	405
NC_037645.1	3032500	3033750	1129.7	32.3241	gene-LOC100578337,gene-LOC113218945	CG46301,srRNA,No_ID_mapped	0	inside	lr=1,lr=10,lr=11,lr=12,lr=2,lr=3,lr=4,lr=5,lr=6,lr=7,lr=8,lr=9,lr=2,lr=3,lr=4	gene-LOC100578337,gene-LOC113218945	CG46301,srRNA,No_ID_mapped	0	inside	lr=1,lr=10,lr=11,lr=12,lr=2,lr=3,lr=4,lr=5,lr=6,lr=7,lr=8,lr=9,lr=2,lr=3,lr=4,lr=5	mapping2.wing	hexmcd,imm	63
NC_037645.1	3034250	3035000	1112	31.5029	gene-LOC100578337,gene-LOC113218945	CG46301,srRNA,No_ID_mapped	0	inside	lr=1,lr=10,lr=11,lr=2,lr=3,lr=4,lr=5,lr=6,lr=8,lr=9	gene-LOC100578337,gene-LOC113218945	CG46301,srRNA,No_ID_mapped	0	inside	lr=1,lr=11,lr=2,lr=3,lr=4,lr=5,lr=6,lr=7,lr=8,lr=9	mapping2.wing	hexmcd	68
NC_037645.1	3046500	3047000	320.8	27.9021	gene-LOC100578337,gene-LOC113218945	CG46301,srRNA,No_ID_mapped	0	inside	lr=10,lr=11,lr=5,lr=6,lr=7,lr=8	gene-LOC100578337,gene-LOC113218945	CG46301,srRNA,No_ID_mapped	0	inside	lr=10,lr=11,lr=5,lr=6,lr=7,lr=8,lr=9	mapping2.wing	hexmcd	392
NC_037645.1	3092750	3093500	7.4	0.3926	gene-LOC113218945	No_ID_mapped	0	inside	lr=1,lr=2,lr=3,lr=4,lr=5	gene-LOC408958	No_OrthoPara	34012	upstream	lr=1,lr=2,lr=3	mapping2.wing	pac	211
NC_037645.1	3110750	3111250	3.9	0.3752	gene-LOC113218945	No_ID_mapped	0	inside	lr=1,lr=3,lr=4,lr=5	gene-LOC408958	No_OrthoPara	16012	upstream	lr=1,lr=3,lr=4,lr=5	mapping2.wing	pac	466
NC_037645.1	3125750	3126500	603.7	30.7323	gene-LOC113218945	No_ID_mapped	0	inside	lr=1,lr=2,lr=4,lr=5,lr=6,lr=7,lr=8	gene-LOC408958	No_OrthoPara	1012	upstream	lr=1,lr=2	mapping2.wing	hexmcd	234
NC_037645.1	3132750	3133250	3.5	0.3728	gene-LOC113218945,gene-LOC408958	No_ID_mapped,srRNA	0	inside	lr=2,lr=3	gene-LOC113218945,gene-LOC408958	No_ID_mapped,srRNA	0	inside	lr=2,lr=3,lr=4	mapping2.wing	pac	509
NC_037645.1	3139250	3139750	2.8	0.3568	gene-LOC113218945,gene-LOC408958	No_ID_mapped,srRNA	0	inside	lr=3,lr=4,lr=5,lr=6	gene-LOC113218945,gene-LOC408958	No_ID_mapped,srRNA	0	inside	lr=3,lr=4,lr=5	mapping2.wing	pac	602
NC_037645.1	3157250	3158250	10.2	0.3791	gene-LOC113218945,gene-LOC408958	No_ID_mapped,srRNA	0	inside	lr=1,lr=2,lr=3,lr=5	gene-LOC113218945,gene-LOC408958	No_ID_mapped,srRNA	0	inside	lr=1,lr=2,lr=3,lr=4	mapping2.wing	pac	87
NC_037645.1	3194750	3195530	804.5	32.0842	gene-LOC408958	No_OrthoPara	0	inside	lr=1,lr=2,lr=1,lr=2,lr=3,lr=4	gene-LOC113218945	No_ID_mapped	4481,4511	upstream	lr=1,lr=12,lr=2,lr=3,lr=4,lr=5,lr=6,lr=8,lr=2,lr=3,lr=4,lr=5	mapping2.wing	hexmcd,imm	152
NC_037645.1	3609500	3610340	618.6	31.3849	gene-LOC102654732	No_ID_mapped	0	inside	lr=1	gene-LOC100576478	No_ID_mapped	1039,949	downstream	lr=1	mapping2.wing	hexmcd,imm	227
NC_037645.1	4605250	4605750	2.8	0.3598	gene-LOC408960	sli	0	inside	lr=1,lr=2,lr=3	gene-LOC725021	No_OrthoPara	49350	upstream	lr=1	mapping2.wing	pac	614
NC_037645.1	4727500	4728250	3.5	0.3591	gene-LOC408960	sli	0	inside	lr=1,lr=2,lr=3	gene-Mir3743	No_ID_mapped	25030	downstream	lr=1	mapping2.wing	pac	510
NC_037645.1	4895500	4896250	5.3	0.3694	gene-LOC408960	sli	0	inside	lr=1,lr=2,lr=3	gene-LOC411248	axo	159245	upstream	lr=?	mapping2.wing	pac	343
NC_037645.1	5201500	5202000	4.6	0.3671	gene-LOC100577600	jeb	12661	upstream	lr=1	gene-LOC107964799	No_ID_mapped	17800	upstream	lr=1	mapping2.wing	pac	393
NC_037645.1	5382250	5382750	3.9	0.3629	gene-LOC725803	CG42346	0	inside	lr=1	gene-Hbg2	Mal-B2,Mal-B1	21185	downstream	lr=1	mapping2.wing	pac	480
NC_037645.1	5715000	5715750	4.6	0.3597	gene-LOC725870	CG42346	0	inside	lr=1	gene-LOC411260	Rab27	154577	downstream	lr=?	mapping2.wing	pac	401
NC_037645.1	6071250	6072000	359.8	28.9508	gene-LOC411264	ss	0	inside	lr=1,lr=2,lr=3	gene-TRNAD-GUC-2	No_ID_mapped	32196	upstream	lr=1,lr=2,lr=3	mapping2.wing	hexmcd	373
NC_037645.1	6083750	6084250	437.5	29.4862	gene-LOC411264	ss	0	inside	lr=1,lr=2,lr=3,lr=4	gene-TRNAD-GUC-2	No_ID_mapped	19696	upstream	lr=1,lr=2,lr=3,lr=4	mapping2.wing	hexmcd	310
NC_037645.1	6125750	6126750	866.3	31.3541	gene-LOC411264	ss	1868,1958	upstream	lr=1,lr=1,lr=2,lr=3	gene-TRNAD-GUC-2	No_ID_mapped	22643,22733	downstream	lr=1,lr=1,lr=2,lr=3	mapping2.wing	hexmcd,imm	133
NC_037645.1	7414750	7415500	9.6	0.3677	gene-AChE-2	Ace	12193	upstream	lr=1,lr=2	gene-LOC413676	No_OrthoPara	31104	downstream	lr=1,lr=2	mapping2.wing	pac	116
NC_037645.1	7865000	7865900	580.2	27.6145	gene-LOC107964914	No_ID_mapped	4282,4432	downstream	lr=3,lr=4,lr=5,lr=6,lr=7	gene-LOC100577306	No_ID_mapped	13925,14075	downstream	lr=1,lr=1,lr=2	mapping2.wing	hexmcd,imm	132
NC_037645.1	7866500	7867600	1276.7	33.8942	gene-LOC107964914	No_ID_mapped	6032,6132	downstream	lr=1,lr=2,lr=3,lr=4,lr=5,lr=6,lr=7,lr=3,lr=4,lr=5,lr=6,lr=7	gene-LOC102655099	No_ID_mapped	13057,13397	upstream	lr=1,lr=2,lr=3,lr=4,lr=5,lr=6,lr=4,lr=5,lr=6,lr=7,lr=8	mapping2.wing	hexmcd,imm	45
NC_037645.1	7870750	7871690	963.1	32.3703	gene-LOC102655099	No_ID_mapped	9087,9147	upstream	lr=1,lr=2,lr=3,lr=4,lr=1,lr=2,lr=3,lr=4,lr=5,lr=6,lr=8	gene-LOC107964914	No_ID_mapped	10032,10222	downstream	lr=1,lr=2,lr=3,lr=4,lr=5,lr=1,lr=2,lr=3,lr=5,lr=6,lr=7	mapping2.wing	hexmcd,imm	37
NC_037645.1	7884000	7885160	1078.3	28.9212	gene-LOC102655099	No_ID_mapped	0	inside	lr=1,lr=2,lr=3,lr=4,lr=5,lr=6,lr=7,lr=8,lr=3,lr=4,lr=5,lr=6,lr=8	gene-LOC107964914	No_ID_mapped	23532,23692	downstream	lr=1,lr=2,lr=3,lr=4,lr=5,lr=6,lr=7,lr=3,lr=4,lr=5,lr=6	mapping2.wing	hexmcd,imm	22
NC_037645.1	7898750	7899500	2.8	0.3739	gene-LOC102655099	No_ID_mapped	0	inside	lr=1,lr=2	gene-LOC107964914	No_ID_mapped	38032	downstream	lr=1,lr=2	mapping2.wing	pac	609
NC_037645.1	7916500	7917250	295	28.2848	gene-LOC102655099	No_ID_mapped	14928	downstream	lr=3,lr=4,lr=5,lr=6	gene-LOC107964914	No_ID_mapped	55782	downstream	lr=?	mapping2.wing	hexmcd	417
NC_037645.1	7935250	7936000	288.1	27.1068	gene-LOC102655099	No_ID_mapped	33678	downstream	lr=3,lr=4,lr=5,lr=6,lr=7	gene-LOC100577332	No_OrthoPara	54126	downstream	lr=?	mapping2.wing	hexmcd	433
NC_037645.1	7940530	7941460	1021	27.6564	gene-LOC102655099	No_ID_mapped	39138	downstream	lr=1,lr=2,lr=3,lr=4,lr=5,lr=6,lr=7	gene-LOC100577332	No_OrthoPara	48846	downstream	lr=1,lr=2,lr=3,lr=4,lr=5	mapping2.wing	imm	27
NC_037645.1	7995850	7996730	875	25.9272	gene-LOC100577332	No_OrthoPara	0	inside	lr=1,lr=2,lr=3,lr=4,lr=5	gene-LOC107964878	No_ID_mapped	37313	upstream	lr=1,lr=2	mapping2.wing	imm	56
NC_037645.1	7999500	8000250	7.9	0.3784	gene-LOC100577332	No_OrthoPara	0	inside	lr=1	gene-LOC107964878	No_ID_mapped	33663	upstream	lr=1	mapping2.wing	pac	183
NC_037645.1	8075250	8076180	466.4	28.2057	gene-LOC100577332	No_OrthoPara	2043,2223	upstream	lr=1,lr=2,lr=3,lr=3,lr=5,lr=6	gene-LOC107964868	No_ID_mapped	33745,33935	downstream	lr=1,lr=1,lr=2	mapping2.wing	hexmcd,imm	186
NC_037645.1	8094750	8095250	293.2	27.4409	gene-LOC107964868	No_ID_mapped	14435	downstream	lr=1,lr=2	gene-LOC100577332	No_OrthoPara	21293	upstream	lr=1,lr=2,lr=3	mapping2.wing	hexmcd	426
NC_037645.1	8161750	8162500	6.4	0.3658	gene-LOC411856	CG11920	41103	upstream	lr=1,lr=2	gene-LOC409240	CG4617	42412	upstream	lr=1,lr=2	mapping2.wing	pac	272
NC_037645.1	8354000	8355000	484.2	33.3164	gene-LOC411277	No_OrthoPara	0	inside	lr=1	gene-LOC100577978	No_ID_mapped	11586,11746	upstream	lr=1	mapping2.wing	hexmcd,imm	282
NC_037645.1	9011750	9012750	13.5	0.4376	gene-LOC726829	Stacl	0	inside	lr=1,lr=2	gene-LOC113218954	No_ID_mapped	7584	downstream	lr=1,lr=2	mapping2.wing	pac	27
NC_037645.1	9529750	9530500	5.7	0.3702	gene-LOC724934	PHDP	0	inside	lr=1	gene-LOC411285	Mlp84B	4028	downstream	lr=1	mapping2.wing	pac	306
NC_037645.1	9568500	9569250	324.9	31.6827	gene-TRNAV-CAC	No_ID_mapped	13483	downstream	lr=1	gene-LOC100576198	No_OrthoPara	14196	upstream	lr=1	mapping2.wing	hexmcd	390
NC_037645.1	9738750	9739750	988.7	30.5965	gene-Ecr	EcR	0	inside	lr=1,lr=2	gene-LOC408973	Nep1	25198	downstream	lr=1,lr=2	mapping2.wing	hexmcd,pac	5
NC_037645.1	9855000	9855500	319.9	28.2557	gene-LOC413048	Papss	3359	downstream	lr=1	gene-LOC552709	heph	10399	upstream	lr=1	mapping2.wing	hexmcd	398
NC_037645.1	9911750	9912500	8.9	0.3827	gene-LOC552709	heph	0	inside	lr=1,lr=2,lr=3	gene-LOC413047	No_OrthoPara	53748	downstream	lr=?	mapping2.wing	pac	137
NC_037645.1	9950250	9951000	5.5	0.3771	gene-LOC552709	heph	0	inside	lr=1,lr=2,lr=3	gene-LOC413047	No_OrthoPara	15248	downstream	lr=1	mapping2.wing	pac	327
NC_037645.1	10131750	10132500	7.6	0.4017	gene-LOC552709	heph	0	inside	lr=1,lr=2,lr=3	gene-LOC413047	No_OrthoPara	158077	upstream	lr=?	mapping2.wing	pac	199
NC_037645.1	10313750	10314500	2.8	0.3692	gene-LOC552709	heph	0	inside	lr=2,lr=3,lr=4	gene-LOC102655690	Cpr64Aa,Cpr92A,Cpr92F	113821	downstream	lr=?	mapping2.wing	pac	619
NC_037645.1	10725000	10725500	448	29.2817	gene-LOC100577283	CG16791	0	inside	lr=1	gene-LOC726028	CG1542	178998	downstream	lr=?	mapping2.wing	hexmcd	304
NC_037645.1	10763500	10764250	5	0.374	gene-LOC100577283	CG16791	0	inside	lr=1	gene-LOC411288	dnc	192249	downstream	lr=?	mapping2.wing	pac	364
NC_037645.1	10790000	10790500	2.8	0.3643	gene-LOC100577283	CG16791	0	inside	lr=1,lr=2	gene-LOC411288	dnc	165749	downstream	lr=?	mapping2.wing	pac	599
NC_037645.1	11092500	11093250	7.5	0.3843	gene-LOC411288	dnc	0	inside	lr=1	gene-LOC100577283	CG16791	141432	downstream	lr=?	mapping2.wing	pac	206
NC_037646.1	3990500	3991000	448.1	30.6111	gene-LOC411347	CASK	0	inside	lr=1	gene-Mir3750	No_ID_mapped	93089	upstream	lr=?	mapping2.wing	hexmcd	303
NC_037646.1	4596500	4597250	6.6	0.3857	gene-LOC411345	DIP-kappa	0	inside	lr=1,lr=2	gene-LOC100576813	No_ID_mapped	126146	upstream	lr=?	mapping2.wing	pac	257
NC_037646.1	4694000	4694500	7.9	0.3681	gene-LOC411345	DIP-kappa	0	inside	lr=1,lr=2	gene-LOC113219020	No_ID_mapped	37071	downstream	lr=1	mapping2.wing	pac	184
NC_037646.1	5551000	5552150	1387	37.483	gene-LOC409022	No_OrthoPara	4250,4400	upstream	lr=1,lr=2,lr=1,lr=2,lr=3	gene-LOC100578430	No_ID_mapped	7226,7336	downstream	lr=1,lr=2,lr=1,lr=2,lr=3	mapping2.wing	hexmcd,imm	3
NC_037646.1	5669750	5670250	2.5	0.3672	gene-LOC411343,gene-LOC724356	['NP_650735.3']	0	inside	lr=1	gene-LOC411343,gene-LOC724356	['NP_650735.3']	0	inside	lr=1	mapping2.wing	pac	647
NC_037646.1	6257000	6257750	6	0.3822	gene-LOC102656198	No_OrthoPara	0	inside	lr=1	gene-LOC107964958	No_OrthoPara	23697	downstream	lr=1	mapping2.wing	pac	287
NC_037646.1	7662150	7662760	209.2	21.0125	gene-LOC552340	dlp	0	inside	lr=1	gene-LOC411338	Oseg4	24978	downstream	lr=1	mapping2.wing	imm	423
NC_037646.1	8014250	8015500	1547.9	38.2243	gene-nAChRa1	nAChRalpha1	2998,3028	upstream	lr=1,lr=2,lr=3	gene-nAChRa2	nAChRalpha2	7883,7893,8143	upstream	lr=1,lr=2,lr=1,lr=2,lr=3	mapping2.wing	hexmcd,imm,pac	10
NC_037646.1	8015840	8016620	391.9	23.2923	gene-nAChRa1	nAChRalpha1	1438	upstream	lr=1,lr=2,lr=3,lr=4	gene-nAChRa2	nAChRalpha2	9263	upstream	lr=1,lr=2,lr=3,lr=4	mapping2.wing	imm	243
NC_037646.1	8047000	8047750	3.1	0.3635	gene-nAChRa1	nAChRalpha1	0	inside	lr=1,lr=2,lr=3	gene-nAChRa2	nAChRalpha2	40393	upstream	lr=1,lr=2,lr=3	mapping2.wing	pac	568
NC_037646.1	8072500	8073250	3.2	0.3735	gene-nAChRa1	nAChRalpha1	0	inside	lr=1,lr=2,lr=3,lr=4	gene-nAChRa2	nAChRalpha2	65893	upstream	lr=?	mapping2.wing	pac	558
NC_037646.1	8391750	8392750	12.4	0.4225	gene-LOC107964950	Sf3b6	0	inside	lr=1,lr=2,lr=3,lr=4	gene-LOC409015	eEF1delta	20010	downstream	lr=1,lr=2,lr=3,lr=4	mapping2.wing	pac	48
NC_037646.1	8402750	8404080	1952.9	43.7826	gene-LOC107964950	Sf3b6	0	inside	lr=1,lr=2,lr=3,lr=4	gene-LOC409015	eEF1delta	31010,31260,31340	downstream	lr=1,lr=2,lr=3,lr=4	mapping2.wing	hexmcd,imm,pac	1
NC_037646.1	8551500	8552730	1083.1	30.6198	gene-brp	brp	566,956	upstream	lr=1,lr=2	gene-LOC726818	No_OrthoPara	3295,3525	upstream	lr=1,lr=2	mapping2.wing	hexmcd,imm	76
NC_037646.1	9216070	9216670	207	19.5716	gene-NLG-4	Nlg4	0	inside	lr=1	gene-LOC724358	No_OrthoPara	47293	downstream	lr=1	mapping2.wing	imm	424
NC_037646.1	9636500	9637250	3.6	0.3685	gene-LOC411315	Vsx2	0	inside	lr=1	gene-LOC409001	DAAM	7950	downstream	lr=1	mapping2.wing	pac	500
NC_037646.1	9656980	9657680	360	22.1195	gene-LOC411315	Vsx2	0	inside	lr=1	gene-LOC409001	DAAM	28380	downstream	lr=1	mapping2.wing	imm	268
NC_037646.1	10050750	10051500	5.6	0.4083	gene-CPR11	No_OrthoPara	0	inside	lr=1	gene-LOC725710	CG13377	2212	downstream	lr=1	mapping2.wing	pac	319
NC_037646.1	10490250	10490950	275.7	21.3748	gene-LOC102654536	No_ID_mapped	33205,33405	upstream	lr=1	gene-LOC726106	No_OrthoPara	66652,66852	upstream	lr=?	mapping2.wing	imm,pac	240
NC_037646.1	10809750	10810250	3.2	0.3657	gene-LOC725336	No_OrthoPara	0	inside	lr=1	gene-Mir9885	No_ID_mapped	3704	downstream	lr=1	mapping2.wing	pac	550
NC_037646.1	10881750	10882500	580.6	29.1194	gene-Psq	psq	0	inside	lr=1	gene-LOC107964937	No_OrthoPara	9882	upstream	lr=1	mapping2.wing	hexmcd	241
NC_037646.1	10978000	10978750	771.3	31.5076	gene-LOC725970	sif	0	inside	lr=1,lr=2	gene-LOC411304	CG17221	12555	upstream	lr=1,lr=2	mapping2.wing	hexmcd	160
NC_037646.1	11697750	11698250	2.8	0.3639	gene-LOC113218997	No_ID_mapped	15216	downstream	lr=1	gene-LOC113218990	No_OrthoPara	22022	upstream	lr=1	mapping2.wing	pac	628
NC_037646.1	11721000	11722000	1178.4	32.542	gene-LOC113218997	No_ID_mapped	0	inside	lr=1,lr=2,lr=3	gene-LOC411296	fkh	14560	downstream	lr=1,lr=2,lr=3,lr=4,lr=5	mapping2.wing	hexmcd	56
NC_037646.1	11737500	11738500	1100	40.4947	gene-LOC411296	fkh	487,557	upstream	lr=1,lr=1,lr=2,lr=3,lr=4	gene-LOC107964972	No_ID_mapped	1081,861	upstream	lr=1,lr=1,lr=2	mapping2.wing	hexmcd,imm	71
NC_037647.1	847750	848750	8.6	0.3768	gene-LOC100578555	No_ID_mapped	6333	downstream	lr=1,lr=2	gene-LOC413242	sfl	60246	upstream	lr=?	mapping2.wing	pac	148
NC_037647.1	922500	923250	6.4	0.3788	gene-LOC724498	CG10660	18696	upstream	lr=1	gene-LOC410244	crok	22224	downstream	lr=1	mapping2.wing	pac	271
NC_037647.1	1004500	1005560	354.8	19.4915	gene-LOC408304	nudC	0	inside	lr=1,lr=1,lr=2	gene-LOC100576134	No_OrthoPara	616,886	upstream	lr=1,lr=1,lr=2	mapping2.wing	imm,pac	153
NC_037647.1	1113500	1114500	9.7	0.3958	gene-LOC102656150	No_ID_mapped	1520	downstream	lr=1,lr=2	gene-LOC410246	unc-5	10769	downstream	lr=1,lr=2	mapping2.wing	pac	115
NC_037647.1	1719000	1719890	467.2	29.8151	gene-Mir3799	No_ID_mapped	7176,7316	upstream	lr=1	gene-LOC107965105	No_ID_mapped	16995,17175	downstream	lr=1	mapping2.wing	hexmcd,imm,pac	234
NC_037647.1	1914500	1915250	384.7	29.356	gene-LOC113219027	No_ID_mapped	0	inside	lr=1	gene-LOC100578783	No_OrthoPara	7783	upstream	lr=1	mapping2.wing	hexmcd	349
NC_037647.1	1925000	1925500	2.8	0.3578	gene-LOC113219027	No_ID_mapped	0	inside	lr=1	gene-LOC100578783	No_OrthoPara	18033	upstream	lr=1	mapping2.wing	pac	621
NC_037647.1	2148700	2149360	189.1	19.6221	gene-LOC100577772	No_OrthoPara	0	inside	lr=1,lr=2	gene-LOC113219047	No_OrthoPara	40373	upstream	lr=1,lr=2	mapping2.wing	imm	451
NC_037647.1	2153000	2153500	6	0.4095	gene-LOC100577772	No_OrthoPara	0	inside	lr=1,lr=2,lr=3	gene-LOC113219047	No_OrthoPara	36073	upstream	lr=1,lr=2,lr=3	mapping2.wing	pac	290
NC_037647.1	2173500	2174250	317	26.871	gene-LOC100577772	No_OrthoPara	8985	upstream	lr=1,lr=2	gene-LOC113219047	No_OrthoPara	15573	upstream	lr=1,lr=2	mapping2.wing	hexmcd	401
NC_037647.1	2186250	2187500	352.3	28.1131	gene-LOC113219047	No_OrthoPara	2323,2823	upstream	lr=1,lr=2,lr=1,lr=3	gene-LOC100577772	No_OrthoPara	21735,22235	upstream	lr=1,lr=2,lr=1,lr=3	mapping2.wing	hexmcd,pac	376
NC_037647.1	2245750	2246250	2.8	0.359	gene-LOC412475	No_OrthoPara	0	inside	lr=1	gene-TRNAP-CGG	No_ID_mapped	6134	upstream	lr=1	mapping2.wing	pac	622
NC_037647.1	2487750	2488500	3.5	0.3644	gene-LOC100576247	fz2	0	inside	lr=1,lr=2	gene-LOC100576301	No_ID_mapped	10012	upstream	lr=1	mapping2.wing	pac	532
NC_037647.1	2658410	2659000	169.9	20.4037	gene-LOC724285	No_OrthoPara	0	inside	lr=1	gene-Mir9873	No_ID_mapped	545	downstream	lr=1	mapping2.wing	imm	477
NC_037647.1	2874000	2874820	905.2	29.0363	gene-LOC107965072	No_OrthoPara	0	inside	lr=1,lr=2	gene-LOC102654050	No_ID_mapped	1747,1817	downstream	lr=1,lr=2	mapping2.wing	hexmcd,imm	119
NC_037647.1	2973000	2973750	7.1	0.3736	gene-LOC102654285	No_ID_mapped	23932	downstream	lr=1,lr=2	gene-LOC100578068	No_OrthoPara	28795	downstream	lr=1,lr=2	mapping2.wing	pac	232
NC_037647.1	3698250	3698970	481	30.9913	gene-LOC724150	CG9650	0,171	inside,inside,upstream	lr=1	gene-LOC113219051	No_ID_mapped	13722,13742	upstream	lr=1,lr=1,lr=2	mapping2.wing	hexmcd,imm	190
NC_037647.1	3744250	3745000	269.6	27.9785	gene-LOC107965122	No_ID_mapped	1323	downstream	lr=2,lr=3	gene-LOC100578841	No_ID_mapped	17454	upstream	lr=2,lr=3	mapping2.wing	hexmcd	448
NC_037647.1	3778750	3779750	766.8	29.602	gene-LOC100578841	No_ID_mapped	0	inside	lr=1,lr=2,lr=3,lr=1,lr=2,lr=4	gene-LOC107965122	No_ID_mapped	35823,36073	downstream	lr=1,lr=2,lr=1,lr=2,lr=3	mapping2.wing	hexmcd,imm	83
NC_037647.1	3796470	3797400	281.6	19.4236	gene-LOC100578841	No_ID_mapped	0	inside	lr=2,lr=3	gene-LOC413101	Tip60	30879	upstream	lr=1,lr=2	mapping2.wing	imm	342
NC_037647.1	3886250	3886750	2.5	0.3624	gene-LOC410006	rad	0	inside	lr=1	gene-Mir971	No_ID_mapped	26346	upstream	lr=1	mapping2.wing	pac	638
NC_037647.1	4728500	4729500	1106.9	31.3151	gene-LOC412863	Utx	0	inside	lr=1,lr=2,lr=3	gene-LOC412864	No_OrthoPara	28861	upstream	lr=1,lr=2,lr=3	mapping2.wing	hexmcd	69
NC_037647.1	6082000	6082760	396.7	23.7173	gene-LOC102655698	No_ID_mapped	0	inside	lr=1,lr=1,lr=2	gene-LOC100578455	No_ID_mapped	25197,25207	downstream	lr=1,lr=1,lr=2,lr=3	mapping2.wing	imm,pac	238
NC_037647.1	6343000	6343750	4.8	0.4012	gene-Mir263a	No_ID_mapped	8251	upstream	lr=1	gene-LOC410228	Pka-C3	13667	upstream	lr=1	mapping2.wing	pac	378
NC_037647.1	6607750	6608750	843.3	31.0448	gene-LOC113219060	No_ID_mapped	0	inside	lr=1,lr=1,lr=2	gene-LOC726592	No_OrthoPara	18722,18932,18972	upstream	lr=1,lr=1,lr=2	mapping2.wing	hexmcd,imm,pac	142
NC_037647.1	6632750	6633500	4.6	0.3745	gene-LOC113219060	No_ID_mapped	0	inside	lr=1,lr=2,lr=3	gene-LOC726592	No_OrthoPara	43722	upstream	lr=1,lr=2	mapping2.wing	pac	400
NC_037647.1	6761500	6762500	8.6	0.3877	gene-LOC410229	Toll-6	0	inside	lr=1,lr=2	gene-LOC113219060	No_ID_mapped	27163	upstream	lr=1,lr=2,lr=3	mapping2.wing	pac	150
NC_037647.1	6896500	6897250	8.4	0.3946	gene-LOC726469	Su(var)3-3	0	inside	lr=1,lr=2,lr=3,lr=4	gene-LOC410231	Tollo	19904	upstream	lr=1,lr=2,lr=3,lr=4	mapping2.wing	pac	158
NC_037647.1	6912000	6912500	2.9	0.3656	gene-LOC726469	Su(var)3-3	0	inside	lr=2,lr=3,lr=4	gene-LOC410231	Tollo	4404	upstream	lr=2,lr=3,lr=4	mapping2.wing	pac	583
NC_037647.1	6926490	6927320	354.3	20.274	gene-LOC726469	Su(var)3-3	0	inside	lr=1,lr=2	gene-LOC410231	Tollo	6376	downstream	lr=1,lr=2	mapping2.wing	imm	279
NC_037647.1	6935750	6936500	320.2	28.1973	gene-LOC726469	Su(var)3-3	0	inside	lr=1,lr=1,lr=2,lr=3	gene-LOC410231	Tollo	15556	downstream	lr=1,lr=1,lr=2,lr=3	mapping2.wing	hexmcd,pac	396
NC_037647.1	7092000	7092750	5	0.3778	gene-LOC551706	d	0	inside	lr=1,lr=2	gene-LOC724241	Sbat	23252	upstream	lr=1,lr=2	mapping2.wing	pac	361
NC_037647.1	7116660	7117270	186.5	19.6316	gene-LOC551706	d	0	inside	lr=1	gene-LOC724333	Syn1	45555	downstream	lr=1,lr=2	mapping2.wing	imm	463
NC_037647.1	7606500	7607000	293.3	28.2311	gene-LOC551282	CG13369	12156	downstream	lr=3,lr=4,lr=5,lr=6	gene-LOC409395	HIPP1	17073	upstream	lr=1	mapping2.wing	hexmcd	423
NC_037647.1	7623250	7625000	1678.7	38.9799	gene-LOC551282	CG13369	29906,30156	downstream	lr=1,lr=2,lr=3,lr=1,lr=2,lr=3,lr=4,lr=5,lr=6,lr=7	gene-LOC410222	jim	32888,33028,33388	upstream	lr=1,lr=2,lr=3,lr=1,lr=2,lr=3,lr=4,lr=5,lr=6	mapping2.wing	hexmcd,imm,pac	5
NC_037647.1	7638500	7639250	3.9	0.3654	gene-LOC410222	jim	18138	upstream	lr=1,lr=2,lr=3	gene-LOC551282	CG13369	44406	downstream	lr=1,lr=2,lr=3	mapping2.wing	pac	471
NC_037647.1	7640750	7641590	542.4	28.6032	gene-LOC410222	jim	15818,15888	upstream	lr=3,lr=4,lr=5,lr=6,lr=3,lr=4,lr=5,lr=7	gene-LOC551282	CG13369	46656,46746	downstream	lr=3,lr=4,lr=5,lr=6,lr=7	mapping2.wing	hexmcd,imm	145
NC_037647.1	7837750	7838250	301	29.1796	gene-LOC100577759	No_OrthoPara	0	inside	lr=1,lr=2,lr=3,lr=4	gene-LOC102654086	No_OrthoPara	23777	downstream	lr=1	mapping2.wing	hexmcd	408
NC_037647.1	7916500	7917250	633	30.4074	gene-LOC100577759	No_OrthoPara	0	inside	lr=1,lr=2,lr=3	gene-LOC100578824	opa	18743	downstream	lr=1	mapping2.wing	hexmcd	221
NC_037647.1	7920500	7921000	3.5	0.3681	gene-LOC100577759	No_OrthoPara	0	inside	lr=1	gene-LOC410001	Rim	19840	downstream	lr=1,lr=2	mapping2.wing	pac	528
NC_037647.1	7922250	7923330	966.3	31.2764	gene-LOC100577759	No_OrthoPara	0	inside	lr=1,lr=2,lr=1,lr=2,lr=3	gene-LOC410001	Rim	17990,18090	downstream	lr=1,lr=2,lr=1,lr=2,lr=3,lr=4	mapping2.wing	hexmcd,imm	34
NC_037647.1	7981930	7982660	190.4	20.1369	gene-LOC410001	Rim	0	inside	lr=2,lr=3,lr=4	gene-LOC412055	botv	27016	downstream	lr=1,lr=2	mapping2.wing	imm	447
NC_037647.1	7985620	7986260	187.5	19.8378	gene-LOC410001	Rim	0	inside	lr=1,lr=2,lr=3,lr=4	gene-LOC412055	botv	23326	downstream	lr=1,lr=2	mapping2.wing	imm	458
NC_037647.1	8004750	8005500	4.2	0.3551	gene-LOC410001	Rim	70	inside,upstream	lr=1	gene-LOC412055	botv	4196	downstream	lr=1	mapping2.wing	pac	439
NC_037647.1	8219750	8220590	829.7	31.4945	gene-LOC412916	pnt	0	inside	lr=1,lr=2,lr=3,lr=4,lr=1,lr=2,lr=3,lr=4,lr=5	gene-LOC102654349	No_OrthoPara	13708,13798	upstream	lr=1,lr=2,lr=1,lr=2,lr=3	mapping2.wing	hexmcd,imm	147
NC_037647.1	8221000	8221750	4.5	0.3603	gene-LOC412916	pnt	0	inside	lr=1,lr=2	gene-LOC102654349	No_OrthoPara	14958	upstream	lr=1,lr=2	mapping2.wing	pac	412
NC_037647.1	8243250	8244200	541.4	25.8336	gene-LOC412916	pnt	0	inside	lr=1,lr=2,lr=1,lr=2,lr=3	gene-LOC102654349	No_OrthoPara	37208,37408	upstream	lr=1,lr=1,lr=2	mapping2.wing	imm,pac	147
NC_037647.1	8257750	8258670	772.1	32.3767	gene-LOC412916	pnt	0	inside	lr=1,lr=2,lr=3,lr=1,lr=2,lr=3,lr=4,lr=5	gene-LOC102654349	No_OrthoPara	51708,51878	upstream	lr=?	mapping2.wing	hexmcd,imm	159
NC_037647.1	8267250	8267750	4.7	0.3707	gene-LOC412916	pnt	0	inside	lr=1,lr=2,lr=3	gene-LOC726120	ATPsynCF6	58406	upstream	lr=?	mapping2.wing	pac	389
NC_037647.1	8268080	8268980	522.4	20.8139	gene-LOC412916	pnt	0	inside	lr=1,lr=2,lr=3,lr=4	gene-LOC726120	ATPsynCF6	57576	upstream	lr=?	mapping2.wing	imm	158
NC_037647.1	8763000	8763800	555.7	27.4353	gene-LOC408298	pum	0	inside	lr=1,lr=1,lr=2	gene-LOC113219038	No_ID_mapped	2295,2355	downstream	lr=1,lr=1,lr=2	mapping2.wing	hexmcd,imm	249
NC_037647.1	8888250	8889000	11	0.3836	gene-LOC724908	CG13287	44841	downstream	lr=1,lr=2	gene-LOC113218545	No_OrthoPara	65035	upstream	lr=?	mapping2.wing	pac	72
NC_037647.1	8928920	8929720	564	20.9336	gene-LOC113218545	No_OrthoPara	24365	upstream	lr=1,lr=2,lr=3,lr=4,lr=5	gene-LOC724908	CG13287	85561	downstream	lr=?	mapping2.wing	imm	136
NC_037647.1	8930000	8930500	637.2	29.5875	gene-LOC113218545	No_OrthoPara	23285	upstream	lr=1,lr=2,lr=3,lr=4,lr=5	gene-LOC724908	CG13287	86341	downstream	lr=?	mapping2.wing	hexmcd,pac	218
NC_037647.1	8937440	8938030	185.9	19.3968	gene-LOC113218545	No_OrthoPara	15845	upstream	lr=2,lr=4,lr=5	gene-LOC724908	CG13287	93871	downstream	lr=?	mapping2.wing	imm	466
NC_037647.1	8961350	8961960	163.9	18.8286	gene-LOC113218545	No_OrthoPara	3885	downstream	lr=3,lr=4,lr=5,lr=6	gene-LOC724908	CG13287	117801	downstream	lr=?	mapping2.wing	imm	490
NC_037647.1	8966000	8967450	1152.1	33.5719	gene-LOC113218545	No_OrthoPara	9175,9375	downstream	lr=1,lr=2,lr=3,lr=1,lr=2,lr=3,lr=4,lr=1,lr=2,lr=3,lr=4,lr=5	gene-LOC724908	CG13287	123091,123291	downstream	lr=?	mapping2.wing	hexmcd,imm,pac	3
NC_037647.1	8968250	8968750	2.9	0.3785	gene-LOC113218545	No_OrthoPara	10675	downstream	lr=2,lr=3	gene-LOC724908	CG13287	124591	downstream	lr=?	mapping2.wing	pac	587
NC_037647.1	9108000	9108750	8.6	0.3822	gene-LOC408297	No_ID_mapped	27760	upstream	lr=1,lr=2	gene-LOC102656337	mad2	31456	downstream	lr=1,lr=2	mapping2.wing	pac	147
NC_037647.1	9194500	9195250	724.4	29.4539	gene-LOC410211	No_OrthoPara	0	inside	lr=1,lr=2,lr=3	gene-LOC552353	No_OrthoPara	26016	upstream	lr=1,lr=2,lr=3	mapping2.wing	hexmcd	181
NC_037647.1	9221250	9222000	3.5	0.361	gene-LOC410211	No_OrthoPara	0	inside	lr=1	gene-LOC408294	CG4452	17027	downstream	lr=1	mapping2.wing	pac	526
NC_037647.1	9245080	9245810	559.6	25.4897	gene-LOC408294	CG4452	0	inside	lr=1,lr=2,lr=3	gene-LOC408295	Blimp-1	6929	upstream	lr=1,lr=2,lr=3	mapping2.wing	imm	137
NC_037647.1	9251000	9252070	896.3	26.8153	gene-LOC408294	CG4452	0	inside	lr=1,lr=2,lr=1,lr=2,lr=3	gene-LOC408295	Blimp-1	1009,869	upstream	lr=1,lr=1,lr=2,lr=3	mapping2.wing	hexmcd,imm	51
NC_037647.1	9259500	9260000	3.5	0.372	gene-LOC408294,gene-LOC408295	CG4452,Blimp-1	0	inside	lr=1,lr=2	gene-LOC408294,gene-LOC408295	CG4452,Blimp-1	0	inside	lr=1	mapping2.wing	pac	531
NC_037647.1	9569000	9570000	9.1	0.3947	gene-LOC102656106	No_ID_mapped	0	inside	lr=1,lr=2,lr=3,lr=4,lr=5,lr=6,lr=8	gene-LOC726488	Usp10	41988	upstream	lr=1,lr=2	mapping2.wing	pac	132
NC_037647.1	9578660	9580070	413.2	28.89	gene-LOC102656106	No_ID_mapped	0	inside	lr=10,lr=11,lr=12,lr=15,lr=16,lr=7,lr=8,lr=10,lr=11,lr=12,lr=15,lr=3,lr=4,lr=5,lr=6,lr=7,lr=8	gene-LOC726488	Usp10	51738,52058	upstream	lr=?	mapping2.wing	hexmcd,imm	226
NC_037647.1	9580250	9581000	4.6	0.3707	gene-LOC102656106	No_ID_mapped	0	inside	lr=3,lr=4,lr=5,lr=7	gene-LOC726488	Usp10	52988	upstream	lr=?	mapping2.wing	pac	403
NC_037647.1	9581500	9582540	1002.6	31.2313	gene-LOC102656106	No_ID_mapped	0	inside	lr=10,lr=11,lr=12,lr=2,lr=3,lr=4,lr=5,lr=6,lr=7,lr=8,lr=9,lr=10,lr=11,lr=13,lr=14,lr=15,lr=3,lr=4,lr=5,lr=6,lr=7,lr=8,lr=9,lr=2,lr=3,lr=4,lr=5,lr=6	gene-LOC726488	Usp10	54488,54528	upstream	lr=?	mapping2.wing	hexmcd,imm,pac	43
NC_037647.1	9585940	9586540	203.3	19.0368	gene-LOC102656106	No_ID_mapped	0	inside	lr=10,lr=11,lr=12,lr=13,lr=14,lr=15,lr=7,lr=8,lr=9	gene-LOC726488	Usp10	58528	upstream	lr=?	mapping2.wing	imm	432
NC_037647.1	9597500	9598250	667.7	28.0608	gene-LOC102656106	No_ID_mapped	3927	upstream	lr=10,lr=11,lr=12,lr=13,lr=14,lr=15,lr=16,lr=17,lr=19,lr=7	gene-LOC726488	Usp10	70238	upstream	lr=?	mapping2.wing	hexmcd	203
NC_037647.1	9603750	9604750	9.9	0.4043	gene-LOC102656106	No_ID_mapped	10427	upstream	lr=1,lr=2,lr=3,lr=4,lr=5,lr=7	gene-LOC726488	Usp10	76738	upstream	lr=?	mapping2.wing	pac	102
NC_037647.1	9610090	9611220	1319.3	31.0925	gene-LOC102656106	No_ID_mapped	16677,16897	upstream	lr=10,lr=11,lr=12,lr=13,lr=14,lr=15,lr=16,lr=3,lr=4,lr=5,lr=6,lr=7,lr=8,lr=9,lr=10,lr=11,lr=13,lr=4,lr=6,lr=7,lr=8,lr=9	gene-LOC726488	Usp10	82988,83208	upstream	lr=?	mapping2.wing	hexmcd,imm	41
NC_037647.1	9612000	9613010	1396.7	40.2306	gene-LOC102656106	No_ID_mapped	18677,18687	upstream	lr=1,lr=10,lr=11,lr=12,lr=13,lr=14,lr=15,lr=16,lr=2,lr=3,lr=4,lr=5,lr=6,lr=7,lr=8,lr=9,lr=10,lr=11,lr=12,lr=14,lr=2,lr=3,lr=4,lr=5,lr=6,lr=8,lr=9	gene-LOC726488	Usp10	84988,84998	upstream	lr=?	mapping2.wing	hexmcd,imm	27
NC_037647.1	9613250	9614320	1493.1	34.881	gene-LOC102656106	No_ID_mapped	19927,19997	upstream	lr=1,lr=10,lr=2,lr=3,lr=4,lr=5,lr=7,lr=9,lr=10,lr=11,lr=12,lr=16,lr=2,lr=3,lr=4,lr=5,lr=6,lr=7,lr=8,lr=9	gene-LOC726488	Usp10	86238,86308	upstream	lr=?	mapping2.wing	hexmcd,imm	4
NC_037647.1	9614500	9615390	633.8	27.2252	gene-LOC102656106	No_ID_mapped	20677,21067	upstream	lr=12,lr=13,lr=14,lr=15,lr=16,lr=17,lr=18,lr=12,lr=13,lr=2,lr=3,lr=4,lr=5,lr=7,lr=8,lr=9	gene-LOC726488	Usp10	86988,87378	upstream	lr=?	mapping2.wing	hexmcd,imm	118
NC_037647.1	9616000	9617470	955.6	29.6852	gene-LOC102656106	No_ID_mapped	22677,23147	upstream	lr=1,lr=2,lr=3,lr=4,lr=5,lr=10,lr=11,lr=12,lr=13,lr=14,lr=15,lr=17,lr=7,lr=8,lr=9,lr=10,lr=11,lr=12,lr=13,lr=14,lr=4,lr=5,lr=6,lr=7,lr=8,lr=9	gene-LOC726488	Usp10	88988,89458	upstream	lr=?	mapping2.wing	hexmcd,imm,pac	108
NC_037647.1	9618680	9619390	206.1	20.6247	gene-LOC102656106	No_ID_mapped	25067	upstream	lr=10,lr=12,lr=13,lr=14,lr=7,lr=8	gene-LOC726488	Usp10	91378	upstream	lr=?	mapping2.wing	imm	425
NC_037647.1	9620230	9620970	260.8	19.5873	gene-LOC102656106	No_ID_mapped	26647	upstream	lr=10,lr=11,lr=12,lr=7,lr=9	gene-LOC726488	Usp10	92958	upstream	lr=?	mapping2.wing	imm	364
NC_037647.1	9621000	9622120	742.3	31.1293	gene-LOC102656106	No_ID_mapped	27677,27797	upstream	lr=10,lr=11,lr=15,lr=16,lr=6,lr=7,lr=9,lr=11,lr=12,lr=13,lr=14,lr=15,lr=4,lr=5,lr=6,lr=7,lr=8,lr=9	gene-LOC726488	Usp10	93988,94108	upstream	lr=?	mapping2.wing	hexmcd,imm	170
NC_037647.1	9624000	9625750	1384.4	33.0181	gene-LOC102656106	No_ID_mapped	31177,31427	upstream	lr=10,lr=11,lr=12,lr=13,lr=14,lr=15,lr=16,lr=17,lr=18,lr=3,lr=4,lr=5,lr=6,lr=7,lr=8,lr=9,lr=3,lr=4,lr=5,lr=6	gene-LOC726488	Usp10	97488,97738	upstream	lr=?	mapping2.wing	hexmcd,pac	31
NC_037647.1	9702680	9703420	457.1	21.5827	gene-LOC100577603	vvl	42597	downstream	lr=10,lr=11,lr=12,lr=4,lr=5,lr=6,lr=7,lr=8,lr=9	gene-LOC410202	Rsph3	90789	upstream	lr=?	mapping2.wing	imm	189
NC_037647.1	9703750	9704670	567.2	29.0707	gene-LOC100577603	vvl	41327,41527	downstream	lr=10,lr=11,lr=12,lr=13,lr=5,lr=6,lr=7,lr=8,lr=9,lr=4,lr=5,lr=6,lr=7,lr=8,lr=9	gene-LOC410202	Rsph3	89519,89719	upstream	lr=?	mapping2.wing	hexmcd,imm	197
NC_037647.1	9709500	9710680	993.7	33.7326	gene-LOC100577603	vvl	35577,35777	downstream	lr=1,lr=2,lr=3,lr=4,lr=5,lr=6,lr=7,lr=8,lr=9,lr=10,lr=11,lr=13,lr=2,lr=3,lr=4,lr=5,lr=6,lr=7,lr=8,lr=9	gene-LOC410202	Rsph3	83769,83969	upstream	lr=?	mapping2.wing	hexmcd,imm	31
NC_037647.1	9711500	9712500	4.6	0.3749	gene-LOC100577603	vvl	33777	downstream	lr=1,lr=2,lr=3	gene-LOC410202	Rsph3	81969	upstream	lr=?	mapping2.wing	pac	404
NC_037647.1	9733250	9734040	431.2	27.4507	gene-LOC100577603	vvl	11967,12027	downstream	lr=10,lr=12,lr=14,lr=3,lr=4,lr=5,lr=7,lr=8,lr=9,lr=5,lr=7,lr=8	gene-LOC410202	Rsph3	60159,60219	upstream	lr=?	mapping2.wing	hexmcd,imm	205
NC_037647.1	9740500	9741840	1277.6	33.5838	gene-LOC100577603	vvl	4687,4777	downstream	lr=1,lr=10,lr=12,lr=13,lr=2,lr=3,lr=4,lr=5,lr=6,lr=7,lr=8,lr=9,lr=1,lr=2,lr=3,lr=4,lr=1,lr=2,lr=3,lr=4,lr=5,lr=6,lr=7,lr=8,lr=9	gene-LOC410202	Rsph3	52879,52969	upstream	lr=?	mapping2.wing	hexmcd,imm,pac	14
NC_037647.1	9748250	9749810	1347.6	34.6919	gene-LOC100577603	vvl	0	inside	lr=1,lr=10,lr=11,lr=2,lr=3,lr=4,lr=5,lr=6,lr=7,lr=8,lr=9,lr=1,lr=2,lr=3,lr=10,lr=11,lr=12,lr=13,lr=2,lr=3,lr=4,lr=5,lr=6,lr=7,lr=8,lr=9	gene-LOC410202	Rsph3	44469,45119,45219	upstream	lr=1,lr=1,lr=2,lr=3,lr=4,lr=5,lr=1,lr=2,lr=3,lr=4,lr=5,lr=6	mapping2.wing	hexmcd,imm,pac	37
NC_037647.1	9754960	9755850	531.2	24.6955	gene-LOC100577603	vvl	0	inside	lr=1,lr=11,lr=12,lr=2,lr=3,lr=4,lr=5,lr=6,lr=7,lr=8,lr=9	gene-LOC410202	Rsph3	38509	upstream	lr=1,lr=2,lr=4,lr=5	mapping2.wing	imm	155
NC_037647.1	9757030	9757600	155.7	20.8085	gene-LOC100577603	vvl	0	inside	lr=10,lr=12,lr=5,lr=6,lr=7,lr=9	gene-LOC410202	Rsph3	36439	upstream	lr=3,lr=4	mapping2.wing	imm	494
NC_037647.1	9906710	9907280	163.5	21.9598	gene-LOC100576882	Mid1	0	inside	lr=1,lr=2,lr=3	gene-LOC107965051	No_ID_mapped	161	downstream	lr=1	mapping2.wing	imm	491
NC_037647.1	9925220	9926810	1387.9	31.6419	gene-LOC100576882	Mid1	1011,1071	inside,upstream,upstream	lr=1,lr=2,lr=3,lr=4,lr=1,lr=2,lr=3,lr=4,lr=5	gene-LOC113219029	No_OrthoPara	4891,5171	downstream	lr=1,lr=2,lr=3,lr=4	mapping2.wing	hexmcd,imm	29
NC_037647.1	11010240	11010890	322.6	21.9302	gene-LOC410190	drl,dnt	0	inside	lr=1	gene-LOC100578744	NLaz	11583	downstream	lr=1	mapping2.wing	imm	312
NC_037647.1	11046500	11047250	299.3	28.606	gene-LOC551360	ken	0	inside	lr=1	gene-LOC100578744	NLaz	20128,20378	upstream	lr=1	mapping2.wing	hexmcd,pac	152
NC_037647.1	11542750	11543250	3.9	0.3608	gene-LOC100578965	No_ID_mapped	0	inside	lr=1	gene-LOC102656022	No_ID_mapped	13932	upstream	lr=1	mapping2.wing	pac	479
NC_037648.1	56750	57500	6.5	0.3762	gene-Mir219	No_ID_mapped	10569	upstream	lr=1,lr=2	gene-LOC100577504	No_OrthoPara	114931	downstream	lr=?	mapping2.wing	pac	262
NC_037648.1	77250	78250	853	27.8014	gene-Mir219	No_ID_mapped	31319	upstream	lr=1,lr=2	gene-LOC100577504	No_OrthoPara	94431	downstream	lr=?	mapping2.wing	hexmcd	138
NC_037648.1	93750	94500	4.6	0.3692	gene-Mir219	No_ID_mapped	47569	upstream	lr=1,lr=2,lr=3	gene-LOC100577504	No_OrthoPara	77931	downstream	lr=?	mapping2.wing	pac	406
NC_037648.1	200000	200500	5.5	0.3887	gene-LOC100577537	No_OrthoPara	0	inside	lr=1	gene-LOC100577504	No_OrthoPara	7383	upstream	lr=1	mapping2.wing	pac	326
NC_037648.1	332250	332750	3.5	0.3596	gene-LOC410291	No_OrthoPara	0	inside	lr=1	gene-LOC410293	tfc	34696	upstream	lr=1	mapping2.wing	pac	512
NC_037648.1	339500	340000	4.9	0.3674	gene-LOC410291	No_OrthoPara	0	inside	lr=1,lr=2	gene-LOC410290	No_OrthoPara	40330	downstream	lr=1	mapping2.wing	pac	373
NC_037648.1	1545250	1546000	3.2	0.3684	gene-LOC410299	sowah	0	inside	lr=1,lr=2	gene-LOC113219132	No_ID_mapped	18066	upstream	lr=1,lr=2	mapping2.wing	pac	564
NC_037648.1	1603500	1604250	710.4	31.2341	gene-LOC410299	sowah	0	inside	lr=1,lr=1,lr=2	gene-LOC113219132	No_ID_mapped	33841	downstream	lr=1,lr=1,lr=2	mapping2.wing	hexmcd,imm	187
NC_037648.1	1787420	1788050	279	22.1159	gene-LOC412840	ara,caup	0	inside	lr=1	gene-LOC113219116	No_ID_mapped	18585	downstream	lr=1	mapping2.wing	imm	343
NC_037648.1	1856500	1857000	4.2	0.3629	gene-LOC412839	mirr	0	inside	lr=1	gene-LOC107965291	No_ID_mapped	21487	upstream	lr=1	mapping2.wing	pac	444
NC_037648.1	2010210	2010800	169.6	19.6587	gene-LOC100576080	No_ID_mapped	48513	upstream	lr=1,lr=2,lr=3	gene-LOC102653698	No_ID_mapped	57183	upstream	lr=?	mapping2.wing	imm	479
NC_037648.1	2020750	2021250	2.8	0.3648	gene-LOC100576080	No_ID_mapped	37973	upstream	lr=1,lr=2,lr=3	gene-LOC102653698	No_ID_mapped	46643	upstream	lr=1,lr=2,lr=3	mapping2.wing	pac	597
NC_037648.1	2048500	2049290	555.4	22.304	gene-LOC100576080	No_ID_mapped	10223	upstream	lr=1,lr=2,lr=3	gene-LOC102653698	No_ID_mapped	18893	upstream	lr=1,lr=2,lr=3	mapping2.wing	imm	143
NC_037648.1	2069250	2070000	7.5	0.3794	gene-LOC102653698	No_ID_mapped	839	downstream	lr=1,lr=2,lr=3	gene-LOC100576080	No_ID_mapped	3568	downstream	lr=1,lr=2,lr=3	mapping2.wing	pac	210
NC_037648.1	2092000	2092990	561.7	29.0695	gene-LOC102653728	No_ID_mapped	13418,13658	downstream	lr=1,lr=2	gene-LOC102653698	No_ID_mapped	23589,23829	downstream	lr=1,lr=2,lr=1,lr=2,lr=3	mapping2.wing	hexmcd,imm	247
NC_037648.1	3057750	3058550	747.4	28.5133	gene-LOC408343	Sh	0	inside	lr=1,lr=2	gene-LOC113219106	No_ID_mapped	5835,5885	downstream	lr=1,lr=2	mapping2.wing	hexmcd,imm	167
NC_037648.1	3180500	3181000	3.9	0.3708	gene-LOC408343	Sh	0	inside	lr=1	gene-LOC102653990	No_ID_mapped	57707	downstream	lr=?	mapping2.wing	pac	473
NC_037648.1	7316780	7317570	353.1	22.1868	gene-LOC551114	CG5339	26416	upstream	lr=1,lr=2	gene-LOC410304	zfh2	38863	downstream	lr=2,lr=3,lr=4,lr=5,lr=6,lr=8	mapping2.wing	imm	282
NC_037648.1	7399500	7400250	10.1	0.3688	gene-LOC410304	zfh2	0	inside	lr=2,lr=3,lr=4,lr=5,lr=6	gene-LOC551114	CG5339	109096	upstream	lr=?	mapping2.wing	pac	90
NC_037648.1	7463750	7464590	154.2	20.0725	gene-LOC410304	zfh2	0	inside	lr=1,lr=2,lr=3,lr=4,lr=5,lr=6,lr=7,lr=3,lr=4,lr=5,lr=6	gene-LOC551114	CG5339	173346,173436	upstream	lr=?	mapping2.wing	imm,pac	221
NC_037648.1	7572250	7573310	1295.2	38.883	gene-LOC410304	zfh2	0	inside	lr=1,lr=2,lr=3,lr=4,lr=1,lr=2,lr=3,lr=4,lr=5,lr=6,lr=7,lr=1,lr=2,lr=4,lr=5	gene-LOC551114	CG5339	282096,282156	upstream	lr=?	mapping2.wing	hexmcd,imm,pac	43
NC_037648.1	7615250	7615750	2.8	0.3788	gene-LOC410304	zfh2	0	inside	lr=2,lr=3,lr=4,lr=6,lr=7	gene-LOC551114	CG5339	324596	upstream	lr=?	mapping2.wing	pac	615
NC_037648.1	7619500	7620720	965.9	32.9375	gene-LOC410304	zfh2	0	inside	lr=1,lr=2,lr=3,lr=4,lr=5,lr=6,lr=7,lr=8,lr=2,lr=3,lr=4,lr=6	gene-LOC551114	CG5339	329346,329566	upstream	lr=?	mapping2.wing	hexmcd,imm	53
NC_037648.1	7690550	7691150	188.3	20.0563	gene-LOC410304	zfh2	0	inside	lr=2,lr=3,lr=4,lr=6,lr=7,lr=9	gene-LOC100577455	No_OrthoPara	293569	upstream	lr=?	mapping2.wing	imm	453
NC_037648.1	7694080	7694870	539.4	22.5978	gene-LOC410304	zfh2	0	inside	lr=1,lr=2,lr=3,lr=4,lr=5,lr=7	gene-LOC100577455	No_OrthoPara	290039	upstream	lr=?	mapping2.wing	imm	148
NC_037648.1	7740250	7740750	3.5	0.3558	gene-LOC410304	zfh2	0	inside	lr=4,lr=5,lr=6,lr=7	gene-LOC100577455	No_OrthoPara	243869	upstream	lr=?	mapping2.wing	pac	520
NC_037648.1	7745500	7746250	3.2	0.3683	gene-LOC410304	zfh2	0	inside	lr=2,lr=3,lr=4,lr=5	gene-LOC100577455	No_OrthoPara	238619	upstream	lr=?	mapping2.wing	pac	552
NC_037648.1	7805000	7805500	5.3	0.3637	gene-LOC410304	zfh2	20343	upstream	lr=2,lr=4,lr=5,lr=6	gene-LOC100577455	No_OrthoPara	179119	upstream	lr=?	mapping2.wing	pac	342
NC_037648.1	7818910	7819680	423.5	21.4779	gene-LOC410304	zfh2	34523	upstream	lr=2,lr=3,lr=4,lr=5,lr=6,lr=8,lr=9	gene-LOC100577455	No_OrthoPara	165209	upstream	lr=?	mapping2.wing	imm	213
NC_037648.1	9568000	9568500	8.4	0.3877	gene-LOC551736	sns,hbs	0	inside	lr=1,lr=2,lr=3,lr=4	gene-LOC113219134	No_ID_mapped	88418	downstream	lr=?	mapping2.wing	pac	155
NC_037648.1	9755500	9757250	716.7	29.7189	gene-LOC551736	sns,hbs	0	inside	lr=1,lr=2,lr=1,lr=2,lr=3,lr=4	gene-LOC107965211	No_ID_mapped	23866,24866	upstream	lr=1,lr=2,lr=1,lr=2,lr=3	mapping2.wing	hexmcd,pac	38
NC_037648.1	10190500	10191250	727.1	30.7452	gene-LOC100576913	No_ID_mapped	13349	downstream	lr=1,lr=2,lr=3,lr=4	gene-E75	Eip75B	20107	downstream	lr=1,lr=2,lr=3,lr=4	mapping2.wing	hexmcd	177
NC_037648.1	10230750	10231500	742.8	31.2672	gene-E75	Eip75B	0	inside	lr=1,lr=2,lr=3,lr=4	gene-LOC100576913	No_ID_mapped	22806	upstream	lr=1,lr=2,lr=3,lr=4	mapping2.wing	hexmcd	169
NC_037648.1	10240250	10241000	3.1	0.3652	gene-E75	Eip75B	0	inside	lr=1,lr=2	gene-LOC100576913	No_ID_mapped	32306	upstream	lr=1	mapping2.wing	pac	565
NC_037648.1	10250250	10251000	559.1	30.4684	gene-E75	Eip75B	0	inside	lr=1,lr=2,lr=3,lr=4	gene-LOC100576913	No_ID_mapped	42306	upstream	lr=1,lr=2,lr=3,lr=4	mapping2.wing	hexmcd	248
NC_037648.1	10351520	10352320	641.8	23.2874	gene-E75	Eip75B	0	inside	lr=1,lr=2	gene-LOC107965182	No_ID_mapped	49169	upstream	lr=1,lr=2,lr=3	mapping2.wing	imm	114
NC_037648.1	10390750	10391500	823.2	33.4315	gene-LOC107965182	No_ID_mapped	9839,9939	upstream	lr=1,lr=2,lr=3,lr=1,lr=2,lr=3,lr=4	gene-LOC724955	spoon	14500,14600	upstream	lr=1,lr=2,lr=3	mapping2.wing	hexmcd,imm	149
NC_037648.1	10398110	10399020	818.5	26.8969	gene-LOC107965182	No_ID_mapped	2579	upstream	lr=1,lr=2,lr=3,lr=4	gene-LOC724955	spoon	7240	upstream	lr=1,lr=2,lr=3	mapping2.wing	imm	68
NC_037648.1	11187500	11188310	844.7	31.67	gene-LOC726150	Sox21a,D	581,641	upstream	lr=1,lr=2	gene-LOC413666	Pex1	22384,22444	downstream	lr=1,lr=2	mapping2.wing	hexmcd,imm	141
NC_037648.1	11203750	11204250	5	0.372	gene-LOC726150	Sox21a,D	16581	upstream	lr=1	gene-LOC413666	Pex1	38384	downstream	lr=1	mapping2.wing	pac	355
NC_037648.1	11293500	11294500	287.5	26.8856	gene-LOC726180	No_OrthoPara	0	inside	lr=1,lr=2,lr=3	gene-LOC102653993	No_OrthoPara	89418	downstream	lr=?	mapping2.wing	hexmcd	435
NC_037648.1	11352500	11353250	4.4	0.371	gene-LOC726180	No_OrthoPara	0	inside	lr=1,lr=2,lr=3	gene-LOC102653993	No_OrthoPara	30418	downstream	lr=1,lr=2,lr=3	mapping2.wing	pac	419
NC_037648.1	11357000	11357750	5.9	0.3797	gene-LOC726180	No_OrthoPara	0	inside	lr=1,lr=2	gene-LOC102653993	No_OrthoPara	25918	downstream	lr=1,lr=2	mapping2.wing	pac	292
NC_037648.1	11360750	11361250	2.5	0.3637	gene-LOC726180	No_OrthoPara	0	inside	lr=2,lr=3	gene-LOC102653993	No_OrthoPara	22168	downstream	lr=2,lr=3	mapping2.wing	pac	635
NC_037648.1	11744000	11744750	790.2	32.6276	gene-LOC726415	ap	0	inside	lr=1,lr=2,lr=3	gene-LOC113219097	No_ID_mapped	2645	downstream	lr=1,lr=2,lr=3	mapping2.wing	hexmcd	154
NC_037648.1	11746750	11747500	881.8	29.6518	gene-LOC726415	ap	2581	upstream	lr=1,lr=2,lr=3	gene-LOC113219097	No_ID_mapped	5395	downstream	lr=1,lr=2,lr=3	mapping2.wing	hexmcd	125
NC_037648.1	11865750	11866250	369.8	27.0809	gene-LOC409095	No_OrthoPara	11787	upstream	lr=1,lr=2	gene-LOC102654628	No_ID_mapped	26054	downstream	lr=1	mapping2.wing	hexmcd	368
NC_037648.1	12034000	12034750	3.9	0.3717	gene-LOC410320	dysc	0	inside	lr=1	gene-LOC410322	Rgl	18101	downstream	lr=1	mapping2.wing	pac	465
NC_037648.1	12141250	12142750	1651.2	37.4988	gene-Mir124	No_ID_mapped	6214,6264,6514	upstream	lr=1,lr=2,lr=1,lr=2,lr=3,lr=4	gene-LOC410323	Dhc36C	11087,11137,11387	downstream	lr=1,lr=2,lr=1,lr=2,lr=3,lr=4	mapping2.wing	hexmcd,imm,pac	6
NC_037648.1	12144500	12145250	4.2	0.366	gene-Mir124	No_ID_mapped	3264	upstream	lr=1,lr=2	gene-LOC410323	Dhc36C	8137	downstream	lr=1,lr=2	mapping2.wing	pac	433
NC_037648.1	12240900	12241560	324.7	20.8693	gene-LOC100577801	ush	0	inside	lr=1,lr=2,lr=3,lr=4	gene-LOC410326	cbt	7809	upstream	lr=1,lr=2	mapping2.wing	imm	309
NC_037648.1	12249010	12249650	186.5	19.3856	gene-LOC100577801	ush	0	inside	lr=1,lr=2,lr=3	gene-LOC410326	cbt	15899	upstream	lr=1,lr=2	mapping2.wing	imm	464
NC_037648.1	12257500	12258250	2.8	0.3566	gene-LOC100577801	ush	0	inside	lr=3,lr=4,lr=5	gene-LOC410326	cbt	24499	upstream	lr=1	mapping2.wing	pac	620
NC_037648.1	12262750	12263500	425.9	27.7763	gene-LOC100577801	ush	0	inside	lr=1,lr=2,lr=3	gene-LOC410326	cbt	29749	upstream	lr=1	mapping2.wing	hexmcd	316
NC_037648.1	12285280	12285960	284	20.6774	gene-LOC100577801	ush	0	inside	lr=1,lr=2,lr=3,lr=4	gene-LOC410326	cbt	52209	upstream	lr=?	mapping2.wing	imm	340
NC_037648.1	12311000	12311500	3.2	0.3651	gene-LOC100577801	ush	0	inside	lr=2,lr=3,lr=4	gene-LOC410326	cbt	77749	upstream	lr=?	mapping2.wing	pac	555
NC_037648.1	12347750	12348250	5.7	0.3657	gene-LOC100577801	ush	0	inside	lr=2,lr=3,lr=4	gene-LOC726800	No_OrthoPara	67162	downstream	lr=?	mapping2.wing	pac	304
NC_037648.1	12352250	12353000	7.1	0.3911	gene-LOC100577801	ush	0	inside	lr=1,lr=2,lr=3,lr=4	gene-LOC726800	No_OrthoPara	62662	downstream	lr=?	mapping2.wing	pac	234
NC_037648.1	12355500	12356250	633	29.4577	gene-LOC100577801	ush	0	inside	lr=1,lr=2,lr=3,lr=4	gene-LOC726800	No_OrthoPara	59412	downstream	lr=?	mapping2.wing	hexmcd	220
NC_037648.1	12385500	12386000	395.4	30.2554	gene-LOC100577801	ush	0	inside	lr=1,lr=2,lr=3	gene-LOC726800	No_OrthoPara	29412	downstream	lr=1	mapping2.wing	hexmcd	343
NC_037648.1	12388250	12389000	10.1	0.3946	gene-LOC100577801	ush	0	inside	lr=1,lr=2,lr=4,lr=5	gene-LOC726800	No_OrthoPara	26662	downstream	lr=1,lr=2	mapping2.wing	pac	92
NC_037648.1	12477000	12477740	460	28.9499	gene-LOC408354	NFAT	0	inside	lr=1	gene-LOC408355	CG12375	21144	downstream	lr=1	mapping2.wing	hexmcd,imm	271
NC_037648.1	13379250	13380000	299.5	29.0568	gene-LOC100578438	No_ID_mapped	1724	upstream	lr=1	gene-LOC410351	Dl	4312	upstream	lr=1	mapping2.wing	hexmcd	410
NC_037648.1	13746500	13747000	376.7	27.973	gene-LOC107965194	No_ID_mapped	0	inside	lr=1	gene-TRNAH-GUG-2	No_ID_mapped	30050	upstream	lr=1	mapping2.wing	hexmcd	358
NC_037648.1	13923500	13924920	1414.9	37.1194	gene-LOC552619	onecut	565,735	inside,upstream	lr=1,lr=2,lr=3,lr=4,lr=5,lr=6,lr=7,lr=1,lr=2,lr=3,lr=4,lr=5,lr=6,lr=7,lr=8,lr=9	gene-LOC725952	CG14331	12141,12291	downstream	lr=1,lr=2,lr=3,lr=4,lr=5,lr=6,lr=7,lr=1,lr=2,lr=3,lr=4,lr=5,lr=6,lr=7,lr=8,lr=9	mapping2.wing	hexmcd,imm	16
NC_037648.1	13926000	13927800	1212.8	40.0988	gene-LOC552619	onecut	3315,3615	upstream	lr=1,lr=2,lr=3,lr=4,lr=5,lr=6,lr=1,lr=2,lr=3,lr=4,lr=5,lr=6,lr=7,lr=8	gene-LOC725952	CG14331	9661,9791	downstream	lr=1,lr=2,lr=3,lr=4,lr=5,lr=6,lr=1,lr=2,lr=3,lr=4,lr=5,lr=6,lr=7,lr=8	mapping2.wing	hexmcd,imm	23
NC_037648.1	14168500	14169250	832.2	33.868	gene-LOC410259	NfI	566	upstream	lr=1,lr=2	gene-LOC726301	Arpc4	3168	downstream	lr=1,lr=2	mapping2.wing	hexmcd	146
NC_037648.1	15619000	15619500	4	0.3792	gene-LOC409904	sdt	0	inside	lr=1	gene-LOC413429	CG1637	8088	upstream	lr=1	mapping2.wing	pac	460
NC_037648.1	15844740	15845360	250.2	21.4977	gene-LOC409759,gene-LOC725616	['NP_001096934.2', 'NP_001245598.1', 'NP_001245599.1', 'NP_001245600.1', 'NP_001245601.1', 'NP_001245602.1', 'NP_572598.3'],	0	inside	lr=1	gene-LOC409759,gene-LOC725616	['NP_001096934.2', 'NP_001245598.1', 'NP_001245599.1', 'NP_001245600.1', 'NP_001245601.1', 'NP_001245602.1', 'NP_572598.3'],	0	inside	lr=1	mapping2.wing	imm	374
NC_037648.1	16257250	16258040	536.5	32.9306	gene-LOC551624	CG12104	0	inside	lr=1	gene-LOC100576660	No_OrthoPara	12528,12588	downstream	lr=1	mapping2.wing	hexmcd,imm	162
NC_037649.1	85000	85500	4.7	0.3888	gene-LOC410353	No_OrthoPara	0	inside	lr=1,lr=2,lr=3	gene-LOC727110	No_OrthoPara	103979	upstream	lr=?	mapping2.wing	pac	390
NC_037649.1	341500	342250	6.7	0.3674	gene-LOC410353	No_OrthoPara	0	inside	lr=1,lr=2,lr=3	gene-LOC727110	No_OrthoPara	150618	downstream	lr=?	mapping2.wing	pac	255
NC_037649.1	725750	726500	4.8	0.3781	gene-SIFR	SIFaR	0	inside	lr=1	gene-LOC113219165	No_ID_mapped	9123	upstream	lr=1	mapping2.wing	pac	377
NC_037649.1	1190000	1190500	2.8	0.3525	gene-LOC551490	CG42342	0	inside	lr=1	gene-LOC100577487	No_ID_mapped	21848	upstream	lr=1	mapping2.wing	pac	618
NC_037649.1	1352250	1353250	391.7	30.2238	gene-LOC100576428	No_OrthoPara	0	inside	lr=1,lr=1,lr=2	gene-LOC113219156	No_ID_mapped	8300,8550	upstream	lr=1,lr=1,lr=2	mapping2.wing	hexmcd,pac	29
NC_037649.1	3688500	3689000	3.9	0.3606	gene-LOC100578102	No_ID_mapped	0	inside	lr=1	gene-LOC100576302	No_ID_mapped	121583	downstream	lr=?	mapping2.wing	pac	469
NC_037649.1	4138500	4139000	3.5	0.3568	gene-LOC412878	Tet	0	inside	lr=1,lr=2	gene-Mir3776	No_ID_mapped	33441	upstream	lr=1	mapping2.wing	pac	511
NC_037649.1	4197550	4198170	253.7	21.2022	gene-LOC412878	Tet	0	inside	lr=1,lr=2	gene-Mir3776	No_ID_mapped	25633	downstream	lr=1	mapping2.wing	imm	370
NC_037649.1	4219830	4220490	354.2	23.3	gene-LOC412878	Tet	11810	upstream	lr=1	gene-LOC725541	spz5	15807	downstream	lr=1	mapping2.wing	imm	280
NC_037649.1	4380500	4381000	5.7	0.3729	gene-LOC113219153	No_ID_mapped	0	inside	lr=1	gene-Mir3777	No_ID_mapped	5304	upstream	lr=1	mapping2.wing	pac	307
NC_037649.1	4565780	4566410	265.2	20.0893	gene-LOC113219153	No_ID_mapped	0	inside	lr=1	gene-LOC113219152	No_OrthoPara	9070	downstream	lr=1	mapping2.wing	imm	359
NC_037649.1	4795000	4795750	489.4	28.4206	gene-LOC413125	No_OrthoPara	0	inside	lr=1,lr=2	gene-LOC113219167	No_ID_mapped	5911	upstream	lr=1,lr=2	mapping2.wing	hexmcd	281
NC_037649.1	4823750	4824750	317.4	27.6191	gene-LOC413125	No_OrthoPara	0	inside	lr=1,lr=2,lr=1,lr=2,lr=3	gene-LOC113219167	No_ID_mapped	34661,34911	upstream	lr=1,lr=2	mapping2.wing	hexmcd,pac	39
NC_037649.1	5026250	5027000	4.3	0.3779	gene-LOC409778	ko	0	inside	lr=2	gene-LOC100577888	No_OrthoPara	77683	downstream	lr=?	mapping2.wing	pac	431
NC_037649.1	5069750	5070500	11.5	0.4033	gene-LOC409778	ko	0	inside	lr=1,lr=2	gene-Fstl5	No_OrthoPara	72961	upstream	lr=?	mapping2.wing	pac	61
NC_037649.1	5187750	5188500	7.2	0.3797	gene-Fstl5	No_OrthoPara	0	inside	lr=1	gene-LOC413123	No_OrthoPara	12334	downstream	lr=1	mapping2.wing	pac	224
NC_037649.1	5282500	5283250	5.8	0.3762	gene-LOC408374	CG14073	0	inside	lr=1,lr=2	gene-LOC102654806	No_ID_mapped	8934	upstream	lr=1	mapping2.wing	pac	300
NC_037649.1	5364310	5365070	507.3	20.7609	gene-LOC408374	CG14073	0	inside	lr=1,lr=2	gene-LOC102654806	No_ID_mapped	90754	upstream	lr=?	mapping2.wing	imm	167
NC_037649.1	5567250	5568250	9.6	0.3901	gene-LOC724292	dlg1	0	inside	lr=1,lr=2	gene-LOC102655405	No_ID_mapped	4627	upstream	lr=1,lr=2	mapping2.wing	pac	118
NC_037649.1	6309000	6309500	2.8	0.3579	gene-LOC113219155	No_ID_mapped	851	downstream	lr=1	gene-LOC100576546	No_ID_mapped	4279	downstream	lr=1	mapping2.wing	pac	610
NC_037649.1	6435360	6435960	171.5	19.9928	gene-LOC410362	olf413	0	inside	lr=1	gene-LOC100576689	No_ID_mapped	86465	downstream	lr=?	mapping2.wing	imm	474
NC_037649.1	6710250	6711000	3.5	0.3644	gene-LOC410363	CG42795	34326	downstream	lr=1	gene-Apamin,gene-Mcdp	srRNA,No_OrthoPara	60678	downstream	lr=?	mapping2.wing	pac	514
NC_037649.1	7111250	7112000	3.2	0.3656	gene-LOC725353	NT1	4429	downstream	lr=1	gene-LOC100577381	No_OrthoPara	5694	upstream	lr=1	mapping2.wing	pac	546
NC_037649.1	7252240	7252830	267.2	27.3581	gene-LOC410369	No_OrthoPara	0	inside	lr=1	gene-LOC102654911	No_OrthoPara	65123,65133	downstream	lr=?	mapping2.wing	hexmcd,imm	444
NC_037649.1	7407630	7408270	295.9	21.5967	gene-LOC409783	No_OrthoPara	0	inside	lr=1	gene-Tspan6	Tsp42Ed	40919	downstream	lr=1	mapping2.wing	imm	328
NC_037649.1	7589500	7590250	4.4	0.376	gene-LOC409783,gene-Mir3779	srRNA,No_ID_mapped	0	inside	lr=1	gene-LOC409783,gene-Mir3779	srRNA,No_ID_mapped	194	inside,upstream	lr=1	mapping2.wing	pac	420
NC_037649.1	8820000	8820500	3.5	0.3613	gene-LOC408390	dgo	0	inside	lr=1	gene-LOC410388	CG6345	12683	downstream	lr=1	mapping2.wing	pac	516
NC_037649.1	8875500	8876500	1068.6	34.5545	gene-LOC726709	trh	0	inside	lr=2,lr=3,lr=4,lr=5,lr=6,lr=7	gene-LOC113219166	No_ID_mapped	13129	downstream	lr=1,lr=2	mapping2.wing	hexmcd	77
NC_037649.1	8914750	8915250	5.3	0.3772	gene-LOC726709	trh	0	inside	lr=2,lr=3,lr=4	gene-LOC102653706	No_ID_mapped	39303	upstream	lr=2,lr=3	mapping2.wing	pac	344
NC_037649.1	8936250	8937250	688.7	30.9708	gene-LOC726709	trh	0	inside	lr=1,lr=2,lr=3,lr=4,lr=2,lr=3,lr=4,lr=5,lr=6	gene-LOC102653706	No_ID_mapped	17523,17553,17803	upstream	lr=1,lr=1,lr=2,lr=1,lr=2,lr=3	mapping2.wing	hexmcd,imm,pac	62
NC_037649.1	8945500	8946400	731.9	29.3706	gene-LOC726709	trh	0	inside	lr=2,lr=3,lr=5,lr=3,lr=4,lr=5,lr=6,lr=7	gene-LOC102653706	No_ID_mapped	8403,8553	upstream	lr=1,lr=2,lr=3,lr=2,lr=3	mapping2.wing	hexmcd,imm	172
NC_037649.1	8967750	8969330	1565	40.9885	gene-LOC726709	trh	0	inside	lr=1,lr=2,lr=3,lr=4,lr=5,lr=1,lr=2,lr=3,lr=4,lr=5,lr=6,lr=7	gene-LOC107965355	No_ID_mapped	4920,5000	downstream	lr=1,lr=2,lr=3,lr=1,lr=2,lr=3,lr=4	mapping2.wing	hexmcd,imm	9
NC_037649.1	8992250	8993000	5.2	0.4019	gene-LOC726709	trh	0	inside	lr=1,lr=2,lr=3	gene-LOC107965355	No_ID_mapped	28670	downstream	lr=1	mapping2.wing	pac	346
NC_037649.1	9132250	9132750	405	28.2164	gene-LOC410386	tok	0	inside	lr=1	gene-LOC410385	CG13630	6816	upstream	lr=1	mapping2.wing	hexmcd	331
NC_037649.1	9564000	9564500	3.8	0.3587	gene-LOC724243	No_OrthoPara	0	inside	lr=1,lr=2	gene-LOC100578367	No_ID_mapped	58784	upstream	lr=?	mapping2.wing	pac	488
NC_037649.1	9578500	9579250	4.8	0.4001	gene-LOC724243	No_OrthoPara	0	inside	lr=1,lr=2,lr=3	gene-LOC100578367	No_ID_mapped	44284	upstream	lr=1,lr=2	mapping2.wing	pac	379
NC_037649.1	9581250	9582000	5.8	0.3792	gene-LOC724243	No_OrthoPara	0	inside	lr=1,lr=2	gene-LOC100578367	No_ID_mapped	41534	upstream	lr=1,lr=2	mapping2.wing	pac	301
NC_037649.1	9732500	9733000	4.5	0.3557	gene-LOC552397	CG42741	0	inside	lr=1,lr=2,lr=3,lr=4	gene-LOC107963967	No_OrthoPara	18600	downstream	lr=1	mapping2.wing	pac	409
NC_037649.1	9757500	9758250	697.6	28.2025	gene-LOC552397	CG42741	0	inside	lr=1,lr=2,lr=3,lr=4	gene-LOC107963967	No_OrthoPara	43850	downstream	lr=1,lr=2	mapping2.wing	hexmcd	193
NC_037649.1	9779490	9780070	174.6	21.5808	gene-LOC552397	CG42741	0	inside	lr=1,lr=2,lr=3	gene-LOC107963967	No_OrthoPara	65670	downstream	lr=?	mapping2.wing	imm	471
NC_037649.1	9788250	9788750	4.4	0.3773	gene-LOC552397	CG42741	0	inside	lr=1,lr=2	gene-LOC107963967	No_OrthoPara	74350	downstream	lr=?	mapping2.wing	pac	418
NC_037649.1	9817250	9818000	349.7	28.0497	gene-LOC552397	CG42741	0	inside	lr=1,lr=2,lr=1,lr=2,lr=3	gene-LOC107963967	No_OrthoPara	103580,103600	downstream	lr=?	mapping2.wing	hexmcd,imm	375
NC_037649.1	9841750	9842250	545.5	29.5646	gene-LOC552397	CG42741	0	inside	lr=1,lr=2,lr=3	gene-LOC100578329	CG14893,wat	106147	downstream	lr=?	mapping2.wing	hexmcd	253
NC_037649.1	9859180	9859840	297.7	21.2641	gene-LOC552397	CG42741	0	inside	lr=1,lr=2,lr=3	gene-LOC100578329	CG14893,wat	88717	downstream	lr=?	mapping2.wing	imm	326
NC_037649.1	9883000	9883750	4.3	0.3748	gene-LOC552397	CG42741	0	inside	lr=1,lr=2,lr=3,lr=4	gene-LOC100578329	CG14893,wat	64897	downstream	lr=?	mapping2.wing	pac	425
NC_037649.1	10109750	10110500	9.8	0.3763	gene-LOC102656885	No_OrthoPara	0	inside	lr=1,lr=2,lr=3,lr=4,lr=5	gene-LOC102653958	No_OrthoPara	8960	upstream	lr=1,lr=2,lr=3	mapping2.wing	pac	112
NC_037649.1	10114750	10115500	7.1	0.38	gene-LOC102656885	No_OrthoPara	0	inside	lr=1,lr=2,lr=3,lr=4,lr=5	gene-LOC102653958	No_OrthoPara	13960	upstream	lr=1,lr=2,lr=3	mapping2.wing	pac	228
NC_037649.1	10123750	10124500	151.8	19.699	gene-LOC102656885	No_OrthoPara	0	inside	lr=1,lr=2,lr=3,lr=4	gene-LOC408393	No_OrthoPara	15103,15163	upstream	lr=1,lr=2,lr=2,lr=3	mapping2.wing	imm,pac	369
NC_037649.1	10155250	10156000	9.3	0.4059	gene-LOC102656885,gene-LOC408393		0	inside	lr=1,lr=2,lr=3	gene-LOC102656885,gene-LOC408393		0	inside	lr=1,lr=2	mapping2.wing	pac	127
NC_037649.1	10187000	10187750	376.3	27.8197	gene-LOC408393	No_OrthoPara	0	inside	lr=1,lr=2	gene-LOC102656885	No_OrthoPara	18125	upstream	lr=1	mapping2.wing	hexmcd	359
NC_037649.1	10245500	10246000	2.5	0.364	gene-LOC408393	No_OrthoPara	0	inside	lr=1,lr=2,lr=3	gene-Mir3780	No_ID_mapped	41822	upstream	lr=1	mapping2.wing	pac	639
NC_037649.1	10406000	10406840	522.2	29.6138	gene-LOC408393	No_OrthoPara	0	inside	lr=1,lr=2,lr=1,lr=3	gene-LOC410393	Alp1,Alp8,Alp9,Alp4,Alp11,Alp6,Alp7,Alp2,Alp10,phu,Alp5	70862,70992	downstream	lr=?	mapping2.wing	hexmcd,imm	261
NC_037649.1	10652750	10653500	5.7	0.3771	gene-LOC410393	Alp1,Alp8,Alp9,Alp4,Alp11,Alp6,Alp7,Alp2,Alp10,phu,Alp5	0	inside	lr=1	gene-LOC410394	SCCRO4	29123	upstream	lr=1	mapping2.wing	pac	312
NC_037649.1	10909000	10910000	14.1	0.4119	gene-LOC100578818	pico	0	inside	lr=1,lr=2	gene-LOC408395	CG6414	53680	upstream	lr=?	mapping2.wing	pac	20
NC_037649.1	11006750	11007500	12.4	0.4591	gene-LOC102655102	No_OrthoPara	3380	upstream	lr=1,lr=2,lr=3,lr=4	gene-LOC102654992	No_ID_mapped	18082	upstream	lr=1,lr=2,lr=3	mapping2.wing	pac	49
NC_037649.1	11026000	11026500	3.1	0.36	gene-LOC102655102	No_OrthoPara	5052	downstream	lr=2,lr=3,lr=4	gene-LOC102654992	No_ID_mapped	37082	upstream	lr=2,lr=3	mapping2.wing	pac	566
NC_037649.1	11105000	11106000	10	0.3918	gene-CYP6AQ1,gene-LOC102654959	['NP_001285499.1', 'NP_001285500.1', 'NP_001286145.1', 'NP_001286335.1', 'NP_608403.1', 'NP_608457.1', 'NP_610206.1', 'NP_610743.2', 'NP_610744.1'],	22007	upstream	lr=1,lr=2	gene-CYP6AQ1,gene-LOC102654959	['NP_001285499.1', 'NP_001285500.1', 'NP_001286145.1', 'NP_001286335.1', 'NP_608403.1', 'NP_608457.1', 'NP_610206.1', 'NP_610743.2', 'NP_610744.1'],	22399	upstream	lr=1,lr=2	mapping2.wing	pac	96
NC_037649.1	11110500	11111240	495.3	28.4444	gene-CYP6AQ1	Cyp6v1,Cyp6w1,Cyp6g1,Cyp6t1,Cyp6g2	16747,16757	upstream	lr=1,lr=1,lr=2	gene-LOC410379	Pde9	20807,20817	downstream	lr=1,lr=2	mapping2.wing	hexmcd,imm	172
NC_037649.1	11169250	11170000	293.7	27.8226	gene-LOC410379	Pde9	8735	upstream	lr=1,lr=2,lr=3	gene-CYP6AQ1	Cyp6v1,Cyp6w1,Cyp6g1,Cyp6t1,Cyp6g2	38723	downstream	lr=1,lr=2,lr=3	mapping2.wing	hexmcd	421
NC_037649.1	11200130	11200880	447.2	21.7347	gene-LOC408384	Ada2a	35820	downstream	lr=1,lr=2	gene-LOC410379	Pde9	39615	upstream	lr=1,lr=2,lr=3	mapping2.wing	imm	193
NC_037649.1	11397280	11397900	166.8	19.1839	gene-LOC726247	No_OrthoPara	8364	downstream	lr=1	gene-LOC408386	eIF3g1,eIF3g2	9741	downstream	lr=1	mapping2.wing	imm	485
NC_037650.1	1694000	1694750	293.2	31.0427	gene-LOC552030	shn	2087	upstream	lr=1,lr=1,lr=2	gene-LOC102654099	No_OrthoPara	46450	upstream	lr=1,lr=1,lr=2	mapping2.wing	hexmcd,pac	107
NC_037650.1	2473470	2474170	358.2	22.4753	gene-LOC726370	exex	0	inside	lr=1	gene-LOC100576819	Dronc	11467	upstream	lr=1	mapping2.wing	imm	269
NC_037650.1	2615500	2616340	776.4	32.1736	gene-LOC102654730	No_ID_mapped	1394,1484	downstream	lr=1,lr=2,lr=3,lr=4,lr=5,lr=1,lr=2,lr=4,lr=5,lr=6	gene-LOC102654408	No_OrthoPara	22783,23023	downstream	lr=1,lr=10,lr=2,lr=3,lr=4,lr=5,lr=7,lr=8,lr=3,lr=4,lr=5,lr=6,lr=7,lr=8	mapping2.wing	hexmcd,imm	158
NC_037650.1	2616950	2617640	376.3	22.2379	gene-LOC102654730	No_ID_mapped	2784	downstream	lr=1,lr=2,lr=3,lr=4,lr=6	gene-LOC102654408	No_OrthoPara	21573	downstream	lr=1,lr=2,lr=3,lr=4,lr=5,lr=6,lr=7,lr=8	mapping2.wing	imm	257
NC_037650.1	2619000	2619870	983	30.4779	gene-LOC102654730	No_ID_mapped	4894,5014	downstream	lr=1,lr=2,lr=3,lr=4,lr=1,lr=2,lr=3,lr=4,lr=5	gene-LOC102654408	No_OrthoPara	19523	downstream	lr=1,lr=2,lr=3,lr=4,lr=5,lr=6,lr=7,lr=2,lr=3,lr=4,lr=5,lr=6,lr=7,lr=8	mapping2.wing	hexmcd,imm	77
NC_037650.1	2630250	2631140	346.9	21.618	gene-LOC102654408	No_OrthoPara	8073,8273	downstream	lr=1,lr=2,lr=3,lr=2,lr=3,lr=4,lr=5,lr=6,lr=7,lr=8	gene-LOC102654730	No_ID_mapped	16144,16284	downstream	lr=1,lr=2,lr=3,lr=4,lr=5,lr=6	mapping2.wing	imm,pac	142
NC_037650.1	2647320	2648230	863	30.0485	gene-LOC102654408	No_OrthoPara	8102,8332	upstream	lr=1,lr=2,lr=3,lr=4,lr=5,lr=6,lr=7,lr=8,lr=10,lr=11,lr=2,lr=3,lr=4,lr=6,lr=8,lr=9	gene-LOC102654448	tio	18244,18424	downstream	lr=1,lr=2,lr=3,lr=4,lr=5,lr=2,lr=3,lr=4,lr=5,lr=6,lr=7	mapping2.wing	hexmcd,imm	59
NC_037650.1	2648250	2649750	7.9	0.3728	gene-LOC102654408	No_OrthoPara	9852	upstream	lr=1,lr=2,lr=3,lr=4	gene-LOC102654448	tio	17494	downstream	lr=1,lr=2,lr=3,lr=4	mapping2.wing	pac	181
NC_037650.1	2655750	2656500	459.7	28.4167	gene-LOC102654448	tio	9994	downstream	lr=2,lr=3,lr=4,lr=5,lr=6,lr=7,lr=8	gene-LOC102654408	No_OrthoPara	16602	upstream	lr=10,lr=4,lr=5,lr=6,lr=7,lr=8,lr=9	mapping2.wing	hexmcd	300
NC_037650.1	2671500	2672250	956.4	30.4842	gene-LOC102654448	tio	0	inside	lr=1,lr=2,lr=3,lr=4,lr=5,lr=6,lr=7,lr=8,lr=9	gene-LOC102654408	No_OrthoPara	32352	upstream	lr=1,lr=10,lr=11,lr=2,lr=3,lr=4,lr=5,lr=6,lr=7,lr=8	mapping2.wing	hexmcd	107
NC_037650.1	2673000	2674750	680.7	30.4221	gene-LOC102654448	tio	0	inside	lr=1,lr=2,lr=3,lr=4,lr=5,lr=6,lr=7,lr=8,lr=9	gene-LOC102654408	No_OrthoPara	34852	upstream	lr=1,lr=10,lr=11,lr=2,lr=3,lr=4,lr=5,lr=6,lr=7,lr=8,lr=9	mapping2.wing	hexmcd	199
NC_037650.1	2675250	2676000	506.4	29.2642	gene-LOC102654448	tio	0	inside	lr=1,lr=2,lr=3,lr=4,lr=10,lr=2,lr=3,lr=4,lr=5,lr=6,lr=7,lr=8	gene-LOC102654408	No_OrthoPara	36102	upstream	lr=1,lr=2,lr=3,lr=5,lr=10,lr=12,lr=3,lr=5,lr=6,lr=7,lr=8,lr=9	mapping2.wing	hexmcd,pac	274
NC_037650.1	2679620	2680500	846.6	34.2961	gene-LOC102654448	tio	0	inside	lr=1,lr=2,lr=3,lr=4,lr=1,lr=2,lr=3,lr=4,lr=5,lr=6	gene-LOC102654408	No_OrthoPara	40592,40602	upstream	lr=1,lr=10,lr=2,lr=3,lr=4,lr=5,lr=6,lr=7,lr=9,lr=1,lr=2,lr=3,lr=4,lr=5,lr=6,lr=7,lr=8	mapping2.wing	hexmcd,imm	74
NC_037650.1	2733000	2733750	535.9	29.8433	gene-LOC726597	CG31612	0	inside	lr=1	gene-LOC102654448	tio	1953	upstream	lr=2,lr=3,lr=4,lr=6	mapping2.wing	hexmcd	258
NC_037650.1	2748930	2749620	327.1	20.5621	gene-LOC726597	CG31612	0	inside	lr=1,lr=2,lr=3	gene-LOC102654895	No_ID_mapped	7946	downstream	lr=1,lr=2	mapping2.wing	imm	305
NC_037650.1	2752750	2753500	10.4	0.3764	gene-LOC726597	CG31612	0	inside	lr=1,lr=2,lr=3	gene-LOC102654895	No_ID_mapped	4126	downstream	lr=1,lr=2	mapping2.wing	pac	82
NC_037650.1	2767050	2767960	169	19.941	gene-LOC726597	CG31612	7418	downstream	lr=1,lr=2	gene-LOC102654895	No_ID_mapped	8437	upstream	lr=1,lr=2	mapping2.wing	imm	480
NC_037650.1	2974500	2975250	7.3	0.3883	gene-LOC551895	Drak	5216	upstream	lr=1	gene-LOC102656087	No_ID_mapped	7973	downstream	lr=1	mapping2.wing	pac	220
NC_037650.1	3156500	3157250	12.9	0.413	gene-LOC552146	No_OrthoPara	0	inside	lr=1,lr=2	gene-LOC102654001	No_OrthoPara	14902	downstream	lr=1,lr=2	mapping2.wing	pac	36
NC_037650.1	3167500	3168000	2.5	0.3655	gene-LOC552146	No_OrthoPara	0	inside	lr=2	gene-LOC102654001	No_OrthoPara	25652	downstream	lr=2	mapping2.wing	pac	634
NC_037650.1	3213000	3213750	5.1	0.3926	gene-LOC724156	Sp1,CG3065	0	inside	lr=1	gene-LOC552191	CG9911	16417	upstream	lr=1	mapping2.wing	pac	349
NC_037650.1	3342000	3342750	6.1	0.3649	gene-Br-c,gene-LOC107965398	['NP_001138144.1', 'NP_001162638.2', 'NP_001188525.1', 'NP_001188526.1', 'NP_001188527.1', 'NP_001245462.1', 'NP_001259134.1', 'NP_001368968.1', 'NP_524759.2', 'NP_726749.2', 'NP_726750.1', 'NP_726751.2', 'NP_726752.1', 'NP_726753.1', 'NP_726754.1'],	0	inside	lr=1,lr=2,lr=3	gene-Br-c,gene-LOC107965398	['NP_001138144.1', 'NP_001162638.2', 'NP_001188525.1', 'NP_001188526.1', 'NP_001188527.1', 'NP_001245462.1', 'NP_001259134.1', 'NP_001368968.1', 'NP_524759.2', 'NP_726749.2', 'NP_726750.1', 'NP_726751.2', 'NP_726752.1', 'NP_726753.1', 'NP_726754.1'],	0	inside	lr=1,lr=2,lr=3	mapping2.wing	pac	281
NC_037650.1	3347070	3347840	601.9	25.8931	gene-Br-c	br	0	inside	lr=1,lr=2,lr=3,lr=4,lr=5,lr=6	gene-LOC107965398	No_OrthoPara	1039	downstream	lr=1,lr=2,lr=3,lr=4	mapping2.wing	imm	126
NC_037650.1	3355000	3356250	6	0.3986	gene-Br-c	br	0	inside	lr=1,lr=2,lr=3	gene-LOC107965398	No_OrthoPara	9449	downstream	lr=1,lr=2,lr=3	mapping2.wing	pac	289
NC_037650.1	3358520	3359380	701.4	24.9247	gene-Br-c	br	1172	upstream	lr=1,lr=2,lr=3,lr=4,lr=5	gene-LOC107965398	No_OrthoPara	12579	downstream	lr=1,lr=2,lr=3	mapping2.wing	imm	100
NC_037650.1	3377500	3378500	994	32.1491	gene-LOC100577045	No_OrthoPara	14497,14787	downstream	lr=1,lr=2,lr=3,lr=4,lr=2,lr=3	gene-Br-c	br	20292	upstream	lr=1,lr=2,lr=1,lr=2,lr=3	mapping2.wing	hexmcd,imm	92
NC_037650.1	3416930	3417550	252	20.8593	gene-LOC100577045	No_OrthoPara	0	inside	lr=1,lr=2,lr=3,lr=4	gene-LOC102654964	No_OrthoPara	17695	upstream	lr=1,lr=2,lr=3	mapping2.wing	imm	372
NC_037650.1	3417750	3418500	608.9	32.2273	gene-LOC100577045	No_OrthoPara	0	inside	lr=1,lr=2,lr=1,lr=2,lr=3,lr=5	gene-LOC102654964	No_OrthoPara	16875	upstream	lr=1,lr=2,lr=1,lr=2,lr=4	mapping2.wing	hexmcd,imm	196
NC_037650.1	3422750	3423750	880	31.9868	gene-LOC100577045	No_OrthoPara	0	inside	lr=1,lr=2,lr=1,lr=2,lr=3,lr=4,lr=5	gene-LOC102654964	No_OrthoPara	11625,11875	upstream	lr=1,lr=2,lr=1,lr=2,lr=3	mapping2.wing	hexmcd,pac	127
NC_037650.1	3537000	3537750	4.6	0.364	gene-LOC102654165	dtn	0	inside	lr=1	gene-LOC410415	No_OrthoPara	9208	downstream	lr=1	mapping2.wing	pac	391
NC_037650.1	3642160	3642800	184.8	18.9336	gene-LOC100577428	No_ID_mapped	0	inside	lr=1,lr=2	gene-LOC102653890	No_OrthoPara	46281	upstream	lr=1	mapping2.wing	imm	469
NC_037650.1	3654500	3655250	3.9	0.3649	gene-LOC100577428	No_ID_mapped	0	inside	lr=1	gene-LOC102653890	No_OrthoPara	33941	upstream	lr=1	mapping2.wing	pac	474
NC_037650.1	3989500	3990250	7.2	0.3717	gene-LOC102655078	No_OrthoPara	1946	downstream	lr=1,lr=2,lr=3	gene-LOC726093	CG6621	2877	downstream	lr=1,lr=2	mapping2.wing	pac	222
NC_037650.1	3997250	3998000	354.1	28.6608	gene-LOC102655078	No_OrthoPara	9696	downstream	lr=1	gene-LOC726093	CG6621	10627	downstream	lr=1	mapping2.wing	hexmcd	374
NC_037650.1	4028750	4029500	3.5	0.3569	gene-LOC100578442	No_OrthoPara	5250	downstream	lr=1,lr=2,lr=3	gene-LOC102655078	No_OrthoPara	41196	downstream	lr=1,lr=2	mapping2.wing	pac	522
NC_037650.1	4032990	4033590	168.5	19.7563	gene-LOC100578442	No_OrthoPara	1010	downstream	lr=3,lr=4,lr=5,lr=6	gene-LOC102655078	No_OrthoPara	45286	downstream	lr=1	mapping2.wing	imm	483
NC_037650.1	4049470	4050500	980.1	32.7386	gene-LOC100578442	No_OrthoPara	12359,12399	upstream	lr=1,lr=2,lr=3,lr=4,lr=1,lr=2,lr=4,lr=2,lr=3,lr=4	gene-LOC102655078	No_OrthoPara	62156,62196	downstream	lr=?	mapping2.wing	hexmcd,imm,pac	32
NC_037650.1	4057250	4058150	654.7	29.208	gene-LOC100578442	No_OrthoPara	19899,20049	upstream	lr=1,lr=2,lr=3,lr=4,lr=3,lr=4,lr=5	gene-LOC102655078	No_OrthoPara	69696,69846	downstream	lr=?	mapping2.wing	hexmcd,imm	209
NC_037650.1	4067500	4068500	9.9	0.3846	gene-LOC100578442	No_OrthoPara	30399	upstream	lr=1,lr=2,lr=3,lr=4	gene-LOC102655078	No_OrthoPara	80196	downstream	lr=?	mapping2.wing	pac	101
NC_037650.1	4084750	4085250	3.1	0.3537	gene-LOC100578442	No_OrthoPara	47149	upstream	lr=1,lr=2,lr=3,lr=4	gene-LOC102655078	No_OrthoPara	96946	downstream	lr=?	mapping2.wing	pac	570
NC_037650.1	4085490	4086200	361.8	21.1043	gene-LOC100578442	No_OrthoPara	48099	upstream	lr=2,lr=3,lr=4,lr=5	gene-LOC102655078	No_OrthoPara	97896	downstream	lr=?	mapping2.wing	imm	264
NC_037650.1	4188500	4189730	1253.6	33.5871	gene-LOC408411	No_OrthoPara	1357,1427	upstream	lr=1,lr=2,lr=3,lr=1,lr=2,lr=3,lr=4	gene-Mir9887	No_ID_mapped	80379,80449	upstream	lr=?	mapping2.wing	hexmcd,imm	47
NC_037650.1	4203500	4204250	266.5	27.5247	gene-LOC408411	No_OrthoPara	0	inside	lr=2,lr=3,lr=4	gene-Mir9887	No_ID_mapped	65449	upstream	lr=?	mapping2.wing	hexmcd	452
NC_037650.1	4278500	4279500	678.1	30.5829	gene-LOC408411	No_OrthoPara	0	inside	lr=1,lr=2,lr=1,lr=2,lr=3,lr=4	gene-Mir9887	No_ID_mapped	9714,9964	downstream	lr=1,lr=1,lr=2	mapping2.wing	hexmcd,pac	201
NC_037650.1	4408480	4409120	278.8	19.2427	gene-LOC409826	flz	0	inside	lr=1	gene-LOC409827	Np	6959	downstream	lr=1	mapping2.wing	imm	344
NC_037650.1	4527250	4528250	361.7	22.4359	gene-LOC100578649,gene-LOC724378,gene-LOC724378	,No_OrthoPara	1247,1476	downstream,upstream,upstream	lr=1,lr=1,lr=2	gene-LOC100578649,gene-LOC100578649,gene-LOC724378	,No_OrthoPara	1896,1976	downstream,downstream,upstream	lr=1,lr=1,lr=2	mapping2.wing	imm,pac	30
NC_037650.1	5150000	5150750	7.6	0.3934	gene-LOC410439	dpr7	0	inside	lr=1	gene-LOC725354	No_OrthoPara	5643	downstream	lr=1	mapping2.wing	pac	204
NC_037650.1	5321250	5322000	6.8	0.3795	gene-Foxp	FoxP	0	inside	lr=1,lr=2,lr=3,lr=4,lr=5	gene-LOC102655054	No_OrthoPara	29647	downstream	lr=1	mapping2.wing	pac	243
NC_037650.1	5400500	5401250	17.7	0.4117	gene-Foxp	FoxP	0	inside	lr=1,lr=2,lr=3,lr=4	gene-LOC102655054	No_OrthoPara	108897	downstream	lr=?	mapping2.wing	pac	4
NC_037650.1	5434000	5434750	5	0.3722	gene-Foxp	FoxP	0	inside	lr=2,lr=3	gene-Ripk5	No_OrthoPara	95458	upstream	lr=?	mapping2.wing	pac	366
NC_037650.1	5455000	5455750	4	0.3854	gene-Foxp	FoxP	0	inside	lr=1,lr=2,lr=3,lr=4,lr=5	gene-Ripk5	No_OrthoPara	74458	upstream	lr=?	mapping2.wing	pac	453
NC_037650.1	5485000	5485980	730.1	29.7545	gene-Foxp	FoxP	0	inside	lr=1,lr=2,lr=3	gene-Ripk5	No_OrthoPara	44308,44458	upstream	lr=1,lr=2,lr=1,lr=2,lr=3	mapping2.wing	hexmcd,imm	93
NC_037650.1	5492320	5492940	245.8	22.8683	gene-Foxp	FoxP	0	inside	lr=1,lr=2,lr=3	gene-Ripk5	No_OrthoPara	37138	upstream	lr=1,lr=2,lr=3	mapping2.wing	imm	380
NC_037650.1	5628000	5628500	7.5	0.3911	gene-LOC100577696	erm	0	inside	lr=1,lr=2	gene-LOC725753	No_OrthoPara	16581	upstream	lr=1,lr=2	mapping2.wing	pac	208
NC_037650.1	5637750	5638500	7.7	0.3833	gene-LOC100577696	erm	238	inside,upstream	lr=1,lr=2	gene-LOC725753	No_OrthoPara	6831	upstream	lr=1,lr=2	mapping2.wing	pac	196
NC_037650.1	5672000	5672700	641.9	29.2768	gene-LOC408424	CSN8	15509,15709	downstream	lr=1,lr=2	gene-LOC725856	RabX6	18468,18668	upstream	lr=1,lr=2	mapping2.wing	hexmcd,imm	216
NC_037650.1	6116500	6117250	5.6	0.3604	gene-LOC408429	by	0	inside	lr=1	gene-LOC410454	CG10444,CG32669	4952	upstream	lr=1	mapping2.wing	pac	320
NC_037650.1	6283250	6284000	3.5	0.3589	gene-LOC408430	Ca-beta	0	inside	lr=1,lr=2	gene-LOC726547	ab	40635	upstream	lr=1,lr=2	mapping2.wing	pac	518
NC_037650.1	6470000	6470500	4.6	0.3627	gene-Dll	Dll	0	inside	lr=1,lr=2	gene-LOC102654734	No_ID_mapped	41338	downstream	lr=1	mapping2.wing	pac	395
NC_037650.1	6508750	6509750	1187.8	34.4244	gene-Dll	Dll	0	inside	lr=1,lr=2	gene-LOC102654690	No_ID_mapped	45681,45951	downstream	lr=1,lr=1,lr=2	mapping2.wing	hexmcd,imm,pac	55
NC_037650.1	6538500	6539000	3.2	0.3711	gene-LOC102654690	No_ID_mapped	16201	downstream	lr=1,lr=2	gene-Dll	Dll	19421	downstream	lr=1,lr=2	mapping2.wing	pac	557
NC_037650.1	6574250	6575000	4.6	0.368	gene-LOC102654690	No_ID_mapped	5597	upstream	lr=1,lr=2,lr=3	gene-LOC410459	CycH	27477	upstream	lr=1	mapping2.wing	pac	394
NC_037650.1	6683000	6684000	9	0.4175	gene-LOC102654023	No_ID_mapped	0	inside	lr=1,lr=2,lr=3	gene-LOC100577222	No_OrthoPara	13753	downstream	lr=1,lr=2,lr=3	mapping2.wing	pac	134
NC_037650.1	6684500	6685250	6.4	0.3676	gene-LOC102654023	No_ID_mapped	0	inside	lr=1,lr=2,lr=3	gene-LOC100577222	No_OrthoPara	12253	downstream	lr=1,lr=2,lr=3	mapping2.wing	pac	265
NC_037650.1	6871720	6872410	423.7	23.3185	gene-LOC408434	Eogt	10222	upstream	lr=1	gene-LOC726815	PIG-Wb,PIG-Wa	13881	downstream	lr=1	mapping2.wing	imm	212
NC_037650.1	6885250	6886000	2.5	0.3744	gene-LOC408434	Eogt	23812	upstream	lr=1,lr=2	gene-LOC726815	PIG-Wb,PIG-Wa	27471	downstream	lr=1,lr=2	mapping2.wing	pac	637
NC_037650.1	6894500	6895250	7.9	0.3717	gene-LOC408434	Eogt	33062	upstream	lr=1,lr=2	gene-LOC726815	PIG-Wb,PIG-Wa	36721	downstream	lr=1,lr=2	mapping2.wing	pac	180
NC_037650.1	6983500	6984330	360.9	28.3392	gene-LOC113219201	No_ID_mapped	18267,18427	upstream	lr=1,lr=1,lr=2,lr=3	gene-LOC100577013	No_ID_mapped	51366,51526	downstream	lr=?	mapping2.wing	hexmcd,imm	266
NC_037650.1	6995210	6995880	379.5	23.1094	gene-LOC113219201	No_ID_mapped	6717	upstream	lr=1,lr=2	gene-LOC100577013	No_ID_mapped	39816	downstream	lr=1,lr=2,lr=3	mapping2.wing	imm	252
NC_037650.1	7042690	7043330	275.9	21.7107	gene-LOC100577013	No_ID_mapped	0	inside	lr=1,lr=3	gene-LOC113219201	No_ID_mapped	35863	downstream	lr=1,lr=2,lr=3	mapping2.wing	imm	349
NC_037650.1	7070920	7071700	634	25.9675	gene-LOC410464	esg	21073	downstream	lr=1,lr=2	gene-LOC100577013	No_ID_mapped	23460	upstream	lr=1,lr=2	mapping2.wing	imm	117
NC_037650.1	7131250	7132000	7.7	0.3887	gene-Mir6066	No_ID_mapped	17697	downstream	lr=1,lr=2,lr=3	gene-LOC410464	esg	34912	upstream	lr=1,lr=2	mapping2.wing	pac	198
NC_037650.1	7137500	7138250	6	0.3711	gene-Mir6066	No_ID_mapped	11447	downstream	lr=1,lr=2,lr=3,lr=4,lr=5	gene-LOC410464	esg	41162	upstream	lr=1,lr=2	mapping2.wing	pac	288
NC_037650.1	7159500	7160500	15	0.3847	gene-Mir6066	No_ID_mapped	10976	upstream	lr=1,lr=2,lr=3,lr=4,lr=5	gene-TRNAE-CUC-5	No_ID_mapped	32747	upstream	lr=1,lr=2,lr=3,lr=4	mapping2.wing	pac	14
NC_037650.1	7181500	7182250	6.1	0.3704	gene-TRNAE-CUC-5	No_ID_mapped	10747	upstream	lr=1,lr=2,lr=3,lr=4	gene-Mir6066	No_ID_mapped	32726	upstream	lr=1,lr=2,lr=3,lr=4,lr=5	mapping2.wing	pac	280
NC_037650.1	7215250	7215750	405.9	28.6938	gene-TRNAE-CUC-5	No_ID_mapped	22932	downstream	lr=1,lr=2	gene-LOC413596	No_OrthoPara	37683	downstream	lr=1	mapping2.wing	hexmcd	329
NC_037650.1	7713250	7714000	3.2	0.3673	gene-LOC408435	pdm3	0	inside	lr=1,lr=2,lr=3,lr=4	gene-LOC410465	No_OrthoPara	34228	downstream	lr=1	mapping2.wing	pac	541
NC_037650.1	7772250	7773250	9.9	0.3877	gene-LOC408435	pdm3	0	inside	lr=1,lr=2	gene-LOC410465	No_OrthoPara	93478	downstream	lr=?	mapping2.wing	pac	104
NC_037650.1	7790250	7791000	7.7	0.3664	gene-LOC408435	pdm3	0	inside	lr=1,lr=2,lr=3,lr=4	gene-LOC410465	No_OrthoPara	111228	downstream	lr=?	mapping2.wing	pac	192
NC_037650.1	7921000	7921850	272.6	22.2508	gene-LOC408435	pdm3	46270,46370	upstream	lr=1,lr=2,lr=3,lr=4,lr=5	gene-LOC724914	dpn	106410,106620	downstream	lr=?	mapping2.wing	imm,pac	355
NC_037650.1	8133750	8134500	13	0.4126	gene-LOC100576460	No_OrthoPara	13677	downstream	lr=1,lr=2	gene-TRNAI-AAU-4	No_ID_mapped	15613	upstream	lr=1,lr=2	mapping2.wing	pac	35
NC_037650.1	8257500	8258250	344	27.0172	gene-LOC410467	Hasp	19449	upstream	lr=1	gene-LOC102655449	No_OrthoPara	22563	downstream	lr=1	mapping2.wing	hexmcd	382
NC_037650.1	8657750	8658480	239.2	18.8189	gene-LOC410469	SrpRbeta	30033	upstream	lr=1	gene-LOC107965448	No_ID_mapped	31248	downstream	lr=1	mapping2.wing	imm	389
NC_037650.1	9146000	9146750	4.2	0.355	gene-LOC100578423	Samuel	0	inside	lr=1	gene-LOC406114	Amyrel	13294	downstream	lr=1	mapping2.wing	pac	435
NC_037650.1	9155750	9156250	295.9	28.0235	gene-LOC100578423	Samuel	0	inside	lr=1,lr=2	gene-LOC406114	Amyrel	22794	downstream	lr=1	mapping2.wing	hexmcd	416
NC_037650.1	9472350	9473250	362.8	29.8808	gene-LOC100578423	Samuel	0	inside	lr=1,lr=2,lr=1,lr=2,lr=3	gene-LOC100577092	No_OrthoPara	18349,18499	upstream	lr=1,lr=2,lr=1,lr=2,lr=3	mapping2.wing	hexmcd,imm	306
NC_037650.1	9488780	9489450	353.7	22.0281	gene-LOC100577092	No_OrthoPara	2069	upstream	lr=1,lr=2	gene-LOC724505	PAN2	6339	upstream	lr=1	mapping2.wing	imm	281
NC_037650.1	9988500	9989500	14.9	0.4122	gene-LOC113219211	No_OrthoPara	10433	downstream	lr=1,lr=2,lr=3	gene-LOC725003	sob	10911	downstream	lr=1,lr=2,lr=3	mapping2.wing	pac	15
NC_037650.1	10005500	10006250	7.2	0.4021	gene-LOC113219211	No_OrthoPara	0	inside	lr=1,lr=2,lr=3	gene-LOC725003	sob	1547	upstream	lr=1,lr=2,lr=3	mapping2.wing	pac	227
NC_037650.1	10042880	10043780	1032	28.4034	gene-LOC725053	odd	14612	downstream	lr=1,lr=2	gene-LOC113219211	No_OrthoPara	36456	upstream	lr=1,lr=2	mapping2.wing	imm	26
NC_037650.1	10203000	10203750	9.4	0.3847	gene-LOC724120	Drgx	0	inside	lr=1,lr=2	gene-For	for	15475	upstream	lr=1,lr=2	mapping2.wing	pac	123
NC_037650.1	10224000	10224830	229.9	20.1013	gene-LOC724120	Drgx	0	inside	lr=1,lr=2	gene-For	for	36475,36555	upstream	lr=1,lr=2	mapping2.wing	imm,pac	398
NC_037650.1	10384250	10385000	9.5	0.3958	gene-LOC551272	rhea	0	inside	lr=1,lr=2	gene-LOC102655280	No_ID_mapped	18119	upstream	lr=1,lr=2	mapping2.wing	pac	119
NC_037650.1	10462250	10462750	4.3	0.3775	gene-LOC410399	No_OrthoPara	2962	upstream	lr=1	gene-LOC724962	CG43707	7098	downstream	lr=1	mapping2.wing	pac	426
NC_037651.1	1797250	1798000	513	30.3554	gene-nAChRa7	nAChRalpha7	777	upstream	lr=1	gene-LOC113219219	No_ID_mapped	7148	downstream	lr=1	mapping2.wing	hexmcd	268
NC_037651.1	1837500	1838160	302.7	22.3446	gene-LOC113219219,gene-nAChRa7	No_ID_mapped,nAChRalpha7	0	inside	lr=1	gene-LOC113219219,gene-nAChRa7	No_ID_mapped,nAChRalpha7	0	inside	lr=1	mapping2.wing	imm	321
NC_037651.1	1925500	1926000	4.6	0.3677	gene-LOC113219219,gene-nAChRa7	No_ID_mapped,nAChRalpha7	0	inside	lr=1	gene-LOC113219219,gene-nAChRa7	No_ID_mapped,nAChRalpha7	0	inside	lr=1	mapping2.wing	pac	405
NC_037651.1	2868000	2868750	447.7	29.471	gene-LOC413213	TTLL4A,TTLL4B	0	inside	lr=1,lr=2,lr=3	gene-LOC724465	No_OrthoPara	39131	upstream	lr=1,lr=2,lr=3	mapping2.wing	hexmcd	305
NC_037651.1	2869500	2870500	802.6	31.3877	gene-LOC413213	TTLL4A,TTLL4B	0	inside	lr=1,lr=2,lr=3	gene-LOC724465	No_OrthoPara	40881	upstream	lr=1,lr=2,lr=3	mapping2.wing	hexmcd	153
NC_037651.1	2893000	2893500	2.9	0.3784	gene-LOC413213	TTLL4A,TTLL4B	0	inside	lr=1	gene-LOC102656505	No_OrthoPara	49576	upstream	lr=1	mapping2.wing	pac	590
NC_037651.1	3896250	3897020	713.8	32.6353	gene-LOC100577542	No_ID_mapped	0	inside	lr=1	gene-LOC410479	dpr1	794,814	upstream	lr=1	mapping2.wing	hexmcd,imm	186
NC_037651.1	4063000	4063750	6	0.3646	gene-LOC410480	IRSp53	0	inside	lr=1,lr=2	gene-LOC100578034	No_ID_mapped	10202	downstream	lr=1,lr=2	mapping2.wing	pac	286
NC_037651.1	4230750	4231500	11.2	0.4134	gene-LOC725033	No_OrthoPara	0	inside	lr=1,lr=2,lr=3	gene-LOC410480	IRSp53	107288	downstream	lr=?	mapping2.wing	pac	67
NC_037651.1	4282250	4283000	11.6	0.3602	gene-LOC725033	No_OrthoPara	0	inside	lr=2,lr=3,lr=4	gene-LOC100576122	No_ID_mapped	91642	downstream	lr=?	mapping2.wing	pac	60
NC_037651.1	4372750	4373500	757.1	30.7329	gene-LOC100576122	No_ID_mapped	1142	downstream	lr=1,lr=2	gene-LOC107965541	No_ID_mapped	15558	downstream	lr=1,lr=2	mapping2.wing	hexmcd	165
NC_037651.1	4465750	4466250	4.3	0.373	gene-LOC408443	unc-4,OdsH	17460	upstream	lr=1	gene-LOC408444	Myo10A	61146	upstream	lr=?	mapping2.wing	pac	428
NC_037651.1	4865250	4866000	9	0.3801	gene-LOC725926	CG15140,CG32521	0	inside	lr=1,lr=2	gene-LOC413582	AstA-R1	8093	upstream	lr=1,lr=2	mapping2.wing	pac	135
NC_037651.1	4878530	4879180	341.8	25.1236	gene-LOC113219221	alpha-Est3,alpha-Est10,alpha-Est5,alpha-Est2,alpha-Est9,alpha-Est8,alpha-Est7,alpha-Est6,alpha-Est4,alpha-Est1,gas	3626	downstream	lr=1	gene-LOC725926	CG15140,CG32521	4219	upstream	lr=1	mapping2.wing	imm	294
NC_037651.1	5120250	5121000	3.9	0.3731	gene-LOC408448	asun	3413	downstream	lr=1	gene-LOC410486	sta	6733	upstream	lr=1	mapping2.wing	pac	475
NC_037651.1	6096250	6097000	11.1	0.4244	gene-LOC726153	CG42458	0	inside	lr=1,lr=2	gene-Mir3787	No_ID_mapped	21551	upstream	lr=1,lr=2	mapping2.wing	pac	69
NC_037651.1	6140500	6141000	3.2	0.3787	gene-LOC726153	CG42458	0	inside	lr=2	gene-Mir3787	No_ID_mapped	22562	downstream	lr=2	mapping2.wing	pac	545
NC_037651.1	6913500	6914250	3.1	0.3573	gene-LOC409985	No_OrthoPara	0	inside	lr=1	gene-LOC724158	No_OrthoPara	28254	upstream	lr=1	mapping2.wing	pac	580
NC_037651.1	6970750	6971500	901.2	31.5963	gene-LOC408455	rn	7996	upstream	lr=2,lr=3,lr=4,lr=5,lr=6,lr=7	gene-LOC409985	No_OrthoPara	11821	downstream	lr=1,lr=2,lr=3,lr=4	mapping2.wing	hexmcd	120
NC_037651.1	6998750	6999930	926	31.4302	gene-LOC408455	rn	0	inside	lr=1,lr=2,lr=3,lr=4,lr=5,lr=6,lr=7,lr=2,lr=3,lr=4,lr=5,lr=6,lr=8	gene-LOC409985	No_OrthoPara	40071,40251	downstream	lr=1,lr=2,lr=3,lr=1,lr=2,lr=3,lr=4,lr=5	mapping2.wing	hexmcd,imm	98
NC_037651.1	7030250	7031060	487.7	28.5543	gene-LOC408455	rn	0	inside	lr=1,lr=2,lr=3,lr=5,lr=6	gene-LOC102656201	No_ID_mapped	65352	downstream	lr=?	mapping2.wing	imm	177
NC_037651.1	7031220	7033010	1582.4	35.8407	gene-LOC408455	rn	0	inside	lr=1,lr=2,lr=3,lr=4,lr=5,lr=6,lr=1,lr=2,lr=3,lr=4,lr=5,lr=6,lr=7,lr=8	gene-LOC102656201	No_ID_mapped	64102,64382	downstream	lr=?	mapping2.wing	hexmcd,imm	7
NC_037651.1	7054560	7055290	466.7	23.3758	gene-LOC408455	rn	0	inside	lr=1,lr=2,lr=3,lr=4,lr=5	gene-LOC102656201	No_ID_mapped	41042	downstream	lr=1,lr=2,lr=3	mapping2.wing	imm	185
NC_037651.1	7076390	7077060	350	21.5617	gene-LOC408455	rn	0	inside	lr=2,lr=3,lr=4,lr=5,lr=6,lr=7,lr=8	gene-LOC102656201	No_ID_mapped	19212	downstream	lr=1,lr=2	mapping2.wing	imm	286
NC_037651.1	7345250	7346750	1202.6	32.3004	gene-LOC410498	sei	0	inside	lr=1,lr=1,lr=2,lr=3,lr=1,lr=2,lr=3,lr=4,lr=5	gene-LOC410499	No_OrthoPara	47328,47808,47828	downstream	lr=1,lr=1,lr=2,lr=3,lr=1,lr=2,lr=3,lr=4,lr=5,lr=6	mapping2.wing	hexmcd,imm,pac	52
NC_037651.1	7422250	7423000	327.1	29.4879	gene-LOC410499	No_OrthoPara	12645	upstream	lr=2,lr=3,lr=4,lr=5,lr=6	gene-LOC102655247	No_OrthoPara	20103	upstream	lr=1,lr=2	mapping2.wing	hexmcd	388
NC_037651.1	7866000	7866750	9.9	0.3999	gene-LOC726582	promL	0	inside	lr=1,lr=2	gene-LOC726600	Ttc26	20877	downstream	lr=1,lr=2	mapping2.wing	pac	103
NC_037651.1	8173000	8173750	4	0.3859	gene-LOC724594	Arl4	0	inside	lr=1	gene-LOC100576128	No_OrthoPara	22022	downstream	lr=1	mapping2.wing	pac	457
NC_037651.1	8403500	8404250	5.7	0.3684	gene-LOC406146	No_OrthoPara	0	inside	lr=1,lr=2	gene-LOC410527	anne	4731	upstream	lr=1	mapping2.wing	pac	303
NC_037651.1	8407500	8408760	944.3	32.7669	gene-LOC406146	No_OrthoPara	0	inside	lr=1,lr=2,lr=1,lr=2,lr=3	gene-LOC552485	Nmt	6159,6489	downstream	lr=1,lr=1,lr=2,lr=3	mapping2.wing	hexmcd,imm,pac	78
NC_037651.1	8470500	8471770	877	29.5557	gene-LOC100578877	No_OrthoPara	6907,7177	upstream	lr=1,lr=2,lr=1,lr=2,lr=3,lr=1,lr=2,lr=3,lr=4,lr=5	gene-LOC552485	Nmt	53861,54131	upstream	lr=?	mapping2.wing	hexmcd,imm,pac	21
NC_037651.1	8491080	8492040	699.1	22.573	gene-LOC100578877	No_OrthoPara	27447	upstream	lr=1,lr=2,lr=3,lr=4,lr=5,lr=7	gene-LOC725754	cas	41249	upstream	lr=10,lr=11,lr=12,lr=4,lr=5,lr=6,lr=7,lr=8,lr=9	mapping2.wing	imm	101
NC_037651.1	8495500	8496250	10.5	0.4249	gene-LOC100578877	No_OrthoPara	31657	upstream	lr=1,lr=2,lr=3	gene-LOC725754	cas	36829	upstream	lr=1,lr=2,lr=3,lr=5	mapping2.wing	pac	81
NC_037651.1	8498580	8499320	399.7	24.2415	gene-LOC725754	cas	33749	upstream	lr=1,lr=10,lr=11,lr=2,lr=4,lr=5,lr=8,lr=9	gene-LOC100578877	No_OrthoPara	34727	upstream	lr=1,lr=2,lr=3,lr=4,lr=5,lr=6	mapping2.wing	imm	231
NC_037651.1	8527250	8528390	1258.4	35.4204	gene-LOC725754	cas	4979,5079	upstream	lr=1,lr=10,lr=11,lr=2,lr=3,lr=4,lr=5,lr=6,lr=7,lr=8,lr=9,lr=1,lr=10,lr=2,lr=3,lr=4,lr=5,lr=6,lr=7,lr=8,lr=9	gene-LOC100578877	No_OrthoPara	63657,63797	upstream	lr=?	mapping2.wing	hexmcd,imm	7
NC_037651.1	8533750	8534680	1436.4	36.4692	gene-LOC725754	cas	0	inside	lr=1,lr=2,lr=3,lr=4,lr=5,lr=6,lr=7,lr=8,lr=10,lr=11,lr=5,lr=7,lr=8,lr=9	gene-LOC100578877	No_OrthoPara	69907,70087	upstream	lr=?	mapping2.wing	hexmcd,imm	23
NC_037651.1	8536920	8537490	153.2	19.7906	gene-LOC725754	cas	0	inside	lr=10,lr=11,lr=8,lr=9	gene-LOC100578877	No_OrthoPara	72897	upstream	lr=?	mapping2.wing	imm	501
NC_037651.1	8543750	8544750	5	0.379	gene-LOC725754	cas	0	inside	lr=2,lr=3,lr=4,lr=5,lr=6,lr=7	gene-LOC100578877	No_OrthoPara	80157	upstream	lr=?	mapping2.wing	pac	360
NC_037651.1	8547750	8548500	3.2	0.3636	gene-LOC725754	cas	0	inside	lr=4,lr=5,lr=6	gene-LOC100576925	No_ID_mapped	79971	downstream	lr=?	mapping2.wing	pac	562
NC_037651.1	8551750	8552500	911.6	30.1047	gene-LOC725754	cas	0	inside	lr=10,lr=3,lr=4,lr=5,lr=6,lr=7,lr=8,lr=9	gene-LOC100576925	No_ID_mapped	75971	downstream	lr=?	mapping2.wing	hexmcd	117
NC_037651.1	8562390	8563060	344.2	22.1539	gene-LOC725754	cas	0	inside	lr=10,lr=11,lr=6,lr=7,lr=8,lr=9	gene-LOC100576925	No_ID_mapped	65331	downstream	lr=?	mapping2.wing	imm	293
NC_037651.1	8563750	8564750	12.1	0.4063	gene-LOC725754	cas	0	inside	lr=1,lr=2,lr=3,lr=4,lr=5	gene-LOC100576925	No_ID_mapped	63971	downstream	lr=?	mapping2.wing	pac	53
NC_037651.1	8579970	8580760	398.8	22.2724	gene-LOC725754	cas	0	inside	lr=10,lr=11,lr=12,lr=13,lr=5,lr=6,lr=7,lr=8,lr=9	gene-LOC100576925	No_ID_mapped	47751	downstream	lr=3,lr=4,lr=5,lr=6	mapping2.wing	imm	233
NC_037651.1	8598000	8598860	872.7	32.199	gene-LOC725754	cas	0	inside	lr=10,lr=11,lr=3,lr=4,lr=5,lr=6,lr=7,lr=8,lr=9,lr=10,lr=3,lr=4,lr=5,lr=6,lr=7,lr=8,lr=9	gene-LOC100576925	No_ID_mapped	29711,29721	downstream	lr=1,lr=2,lr=3,lr=4	mapping2.wing	hexmcd,imm	82
NC_037651.1	8599500	8600750	1349.2	33.9075	gene-LOC725754	cas	0	inside	lr=1,lr=2,lr=3,lr=4,lr=5,lr=6,lr=7,lr=8,lr=9,lr=1,lr=2,lr=3,lr=4,lr=5,lr=6,lr=7,lr=9,lr=2,lr=3,lr=4,lr=5,lr=6	gene-LOC100576925	No_ID_mapped	27951,28221	downstream	lr=1,lr=2,lr=1,lr=2,lr=3,lr=4	mapping2.wing	hexmcd,imm,pac	18
NC_037651.1	8704000	8705500	859.6	29.6573	gene-LOC100578813	No_OrthoPara	918	downstream,inside	lr=1,lr=2,lr=3	gene-LOC408470	CG33156	7959	upstream	lr=1,lr=2,lr=3	mapping2.wing	hexmcd	134
NC_037651.1	8819250	8820000	429.1	28.1699	gene-LOC410535	RunxA	6070	downstream	lr=2,lr=3	gene-LOC410534	RunxA	33936	downstream	lr=1,lr=2	mapping2.wing	hexmcd	314
NC_037651.1	8821500	8822250	5.4	0.3795	gene-LOC410535	RunxA	3820	downstream	lr=1,lr=2,lr=3,lr=4	gene-LOC410534	RunxA	36186	downstream	lr=1,lr=2	mapping2.wing	pac	336
NC_037651.1	8831500	8832250	10.1	0.3782	gene-LOC410535	RunxA	0	inside	lr=1,lr=2,lr=3	gene-LOC726124	RunxA	38037	upstream	lr=1,lr=2,lr=3	mapping2.wing	pac	93
NC_037651.1	8841500	8843000	1003.7	32.5904	gene-LOC410535	RunxA	0	inside	lr=1,lr=2,lr=1,lr=2,lr=3,lr=1,lr=2,lr=3,lr=4	gene-LOC726124	RunxA	27287,27897,28037	upstream	lr=1,lr=1,lr=2,lr=1,lr=2,lr=3	mapping2.wing	hexmcd,imm,pac	88
NC_037651.1	8868750	8869250	6.8	0.3756	gene-LOC410535	RunxA	0	inside	lr=1,lr=2,lr=3	gene-LOC726124	RunxA	787	upstream	lr=1,lr=2,lr=3	mapping2.wing	pac	242
NC_037651.1	9008750	9009250	272.7	28.3884	gene-LOC408473	No_OrthoPara	0	inside	lr=1	gene-LOC408474	CG42249	1225	downstream	lr=1	mapping2.wing	hexmcd	441
NC_037651.1	9202000	9203000	15.2	0.4075	gene-Mir9878	No_ID_mapped	1153	upstream	lr=1,lr=2,lr=3,lr=4	gene-LOC100578515	pio	12347	downstream	lr=1,lr=2,lr=3,lr=4	mapping2.wing	pac	13
NC_037651.1	9203250	9204000	12.7	0.3909	gene-Mir9878	No_ID_mapped	2153	upstream	lr=1,lr=2,lr=3,lr=4	gene-LOC100578515	pio	13347	downstream	lr=1,lr=2,lr=3,lr=4	mapping2.wing	pac	40
NC_037651.1	9460250	9460750	2.5	0.368	gene-LOC100576251	dati	8941	downstream	lr=1	gene-LOC410550	CG6415	17201	upstream	lr=1	mapping2.wing	pac	645
NC_037651.1	9491660	9492290	255.6	22.0797	gene-LOC100576251	dati	0	inside	lr=1,lr=2,lr=3,lr=4	gene-LOC100577632	No_OrthoPara	41794	downstream	lr=1,lr=2,lr=3,lr=4,lr=5	mapping2.wing	imm	368
NC_037651.1	9528290	9528910	152.2	20.035	gene-LOC100576251	dati	0	inside	lr=2,lr=3	gene-LOC100577632	No_OrthoPara	5164	downstream	lr=3,lr=4	mapping2.wing	imm	508
NC_037651.1	9539360	9540170	574.4	24.7119	gene-LOC100577632	No_OrthoPara	0	inside	lr=1,lr=2,lr=3,lr=4	gene-LOC100576251	dati	8448	upstream	lr=1,lr=2,lr=3	mapping2.wing	imm	133
NC_037651.1	9561480	9562360	862.9	28.5059	gene-LOC100577632	No_OrthoPara	113,223	inside,upstream	lr=1,lr=2,lr=1,lr=2,lr=3,lr=4	gene-LOC107965550	No_ID_mapped	15083,15103	upstream	lr=1,lr=2,lr=1,lr=2,lr=3	mapping2.wing	hexmcd,imm,pac	61
NC_037651.1	9637000	9638000	842.9	28.3726	gene-LOC107965550	No_ID_mapped	43584,43624	downstream	lr=1,lr=2,lr=3,lr=2,lr=3	gene-LOC113218537	da	56066,56206	downstream	lr=?	mapping2.wing	hexmcd,imm	143
NC_037651.1	9645750	9646500	4.2	0.3983	gene-LOC113218537	da	47456	downstream	lr=1	gene-LOC107965550	No_ID_mapped	52124	downstream	lr=?	mapping2.wing	pac	442
NC_037651.1	9660250	9661000	3.8	0.356	gene-LOC113218537	da	32956	downstream	lr=1,lr=2,lr=3	gene-LOC107965550	No_ID_mapped	66624	downstream	lr=?	mapping2.wing	pac	481
NC_037651.1	9732030	9732600	149.7	19.501	gene-Mir9894	No_ID_mapped	3051	downstream	lr=1,lr=2	gene-LOC410553	No_OrthoPara	12763	downstream	lr=2,lr=3	mapping2.wing	imm	524
NC_037651.1	9751500	9752440	994.2	30.8947	gene-LOC410553	No_OrthoPara	0	inside	lr=1,lr=2,lr=1,lr=2,lr=3	gene-LOC113218579	No_OrthoPara	6991	downstream	lr=1,lr=2	mapping2.wing	hexmcd,imm	42
NC_037651.1	9773000	9773750	7	0.3878	gene-LOC727081	qsm	0	inside	lr=1,lr=2	gene-LOC410554	Mccc2	8829	downstream	lr=1,lr=2	mapping2.wing	pac	238
NC_037651.1	9881000	9881500	3.5	0.3575	gene-EphR	Eph	0	inside	lr=1,lr=3,lr=4,lr=5,lr=7	gene-Mir3790	No_ID_mapped	1180	upstream	lr=1,lr=2,lr=3,lr=4,lr=5	mapping2.wing	pac	525
NC_037651.1	9893500	9894650	757.1	31.4393	gene-EphR	Eph	0	inside	lr=1,lr=2,lr=1,lr=2,lr=3,lr=4,lr=1,lr=2,lr=3,lr=4,lr=5,lr=6	gene-Mir3790	No_ID_mapped	14180,14330	upstream	lr=1,lr=2,lr=1,lr=2,lr=3,lr=1,lr=2,lr=3,lr=4	mapping2.wing	hexmcd,imm,pac	79
NC_037651.1	9896000	9896750	6.7	0.363	gene-EphR	Eph	0	inside	lr=2,lr=3,lr=4,lr=5,lr=6	gene-Mir3790	No_ID_mapped	16430	upstream	lr=1,lr=2,lr=3,lr=4	mapping2.wing	pac	253
NC_037651.1	9897980	9898720	409.8	23.9463	gene-EphR	Eph	0	inside	lr=1,lr=2,lr=3,lr=4,lr=5,lr=6	gene-Mir3790	No_ID_mapped	18400	upstream	lr=1,lr=2,lr=3	mapping2.wing	imm	224
NC_037651.1	9902500	9903250	5	0.3756	gene-EphR	Eph	0	inside	lr=1,lr=2,lr=3,lr=4	gene-Mir3790	No_ID_mapped	22930	upstream	lr=1,lr=2,lr=3	mapping2.wing	pac	362
NC_037651.1	9905500	9906250	340.1	27.035	gene-EphR	Eph	0	inside	lr=2,lr=3	gene-Mir3790	No_ID_mapped	25930	upstream	lr=2,lr=3	mapping2.wing	hexmcd	384
NC_037651.1	9918750	9919780	498.9	20.6649	gene-EphR	Eph	0	inside	lr=1,lr=2,lr=3,lr=4,lr=5,lr=1,lr=3,lr=5,lr=6	gene-LOC727128	RpL34a,RpL34b	24819,25039	upstream	lr=1,lr=2,lr=1,lr=2,lr=3	mapping2.wing	imm,pac	170
NC_037651.1	9921000	9921980	212.1	20.315	gene-EphR	Eph	0	inside	lr=1,lr=2,lr=3,lr=4,lr=6,lr=2,lr=3,lr=4	gene-LOC727128	RpL34a,RpL34b	22429,22789	upstream	lr=1,lr=2	mapping2.wing	imm,pac	108
NC_037651.1	9999750	10000500	936.2	35.3538	gene-LOC102655979	No_OrthoPara	456	upstream	lr=1,lr=1,lr=2	gene-LOC410559	betaTub56D,betaTub85D	899	downstream	lr=1,lr=1,lr=2	mapping2.wing	hexmcd,pac	111
NC_037651.1	10164000	10164850	693.4	31.0042	gene-LOC410563,gene-LOC413569		0	inside	lr=1,lr=2	gene-LOC410563,gene-LOC413569		0	inside	lr=1,lr=2	mapping2.wing	hexmcd,imm	194
NC_037651.1	10167000	10167750	291.7	27.4312	gene-LOC410563,gene-LOC413569		0	inside	lr=1,lr=2	gene-LOC410563,gene-LOC413569		0	inside	lr=1,lr=2	mapping2.wing	hexmcd	427
NC_037651.1	10244470	10245050	167	19.7169	gene-LOC413569	No_OrthoPara	0	inside	lr=1,lr=2,lr=3	gene-LOC102654486	No_ID_mapped	35103	upstream	lr=1	mapping2.wing	imm	484
NC_037651.1	10275040	10275680	248.8	20.1097	gene-LOC413569	No_OrthoPara	0	inside	lr=1,lr=2	gene-LOC102654486	No_ID_mapped	65733	upstream	lr=?	mapping2.wing	imm	377
NC_037651.1	10389730	10390330	214.7	20.7054	gene-LOC410567	Zip48C	5619	downstream	lr=1	gene-bantam	No_ID_mapped	14604	upstream	lr=1	mapping2.wing	imm	415
NC_037651.1	10392000	10392750	6.1	0.3694	gene-LOC410567	Zip48C	8039	downstream	lr=1	gene-bantam	No_ID_mapped	12334	upstream	lr=1,lr=2,lr=3	mapping2.wing	pac	283
NC_037651.1	10397250	10398550	403	28.4566	gene-bantam	No_ID_mapped	6584,6834,7084	upstream	lr=1,lr=2,lr=1,lr=2,lr=3	gene-LOC727284	Sox100B	11866,12116,12366	downstream	lr=1,lr=2	mapping2.wing	hexmcd,imm,pac	51
NC_037651.1	10660760	10661630	867.3	27.3874	gene-LOC409405	Det	7924	upstream	lr=1,lr=2	gene-LOC410566	CG9254,dmGlut	9241	upstream	lr=1,lr=2	mapping2.wing	imm	58
NC_037652.1	1288250	1289260	481.4	28.8332	gene-Mad	No_OrthoPara	0	inside	lr=1,lr=1,lr=2	gene-LOC107965614	No_ID_mapped	18653,18853	downstream	lr=1,lr=1,lr=2	mapping2.wing	hexmcd,imm	284
NC_037652.1	3144000	3144890	764.3	33.7027	gene-LOC552099	E5,ems	37570,37720	downstream	lr=1	gene-LOC410633	No_OrthoPara	67619,67759	upstream	lr=?	mapping2.wing	hexmcd,imm	152
NC_037652.1	3948750	3949500	3.6	0.3824	gene-LOC113219262	No_ID_mapped	0	inside	lr=1,lr=2	gene-LOC724806	kl-3	15708	downstream	lr=1,lr=2	mapping2.wing	pac	501
NC_037652.1	4396750	4397860	959.6	35.4647	gene-LOC102656029	Hmx	251,361	inside,upstream	lr=1,lr=2,lr=3	gene-Tpx-3	No_OrthoPara	30345,30455	downstream	lr=1,lr=2	mapping2.wing	hexmcd,imm	76
NC_037652.1	4409750	4410500	370.8	27.6265	gene-LOC102656029	Hmx	13001	upstream	lr=2,lr=3	gene-LOC725504	slou	25885	downstream	lr=1	mapping2.wing	hexmcd	366
NC_037652.1	4418380	4418970	195.5	20.2964	gene-LOC725504	slou	17255	downstream	lr=1	gene-LOC102656029	Hmx	21471	upstream	lr=1,lr=2	mapping2.wing	imm	437
NC_037652.1	4443750	4444500	6.7	0.3798	gene-LOC725504	slou	0	inside	lr=1,lr=2	gene-LOC552641	mRpL2	31776	upstream	lr=1,lr=2	mapping2.wing	pac	252
NC_037652.1	4471690	4472260	151.9	19.5069	gene-LOC552641	mRpL2	3836	upstream	lr=1	gene-LOC408539	Sfxn1-3	5026	downstream	lr=1	mapping2.wing	imm	509
NC_037652.1	4509750	4510750	4.5	0.3555	gene-LOC102654656	No_ID_mapped	0	inside	lr=1,lr=2	gene-LOC102655709	No_OrthoPara	1005	upstream	lr=1,lr=2	mapping2.wing	pac	410
NC_037652.1	4530000	4530750	7.9	0.3883	gene-LOC107965608,gene-LOC552558	['NP_649626.1']	597	downstream,upstream	lr=1	gene-LOC107965608,gene-LOC552558	['NP_649626.1']	847	downstream,upstream	lr=1	mapping2.wing	pac	182
NC_037652.1	4636750	4637640	601.5	30.4589	gene-LOC102656509	No_ID_mapped	21745,22135	downstream	lr=1,lr=2,lr=1,lr=2,lr=3,lr=4	gene-LOC102656563	No_ID_mapped	30572,30592	upstream	lr=1,lr=2,lr=3,lr=1,lr=2,lr=3,lr=4	mapping2.wing	hexmcd,imm	127
NC_037652.1	4641250	4642000	870.7	30.463	gene-LOC102656563	No_ID_mapped	26092	upstream	lr=1,lr=2,lr=3	gene-LOC102656509	No_ID_mapped	26495	downstream	lr=1,lr=2,lr=3	mapping2.wing	hexmcd	131
NC_037652.1	4644160	4644910	335.6	20.4682	gene-LOC102656563	No_ID_mapped	23182	upstream	lr=1,lr=2,lr=3	gene-LOC102656143	No_OrthoPara	28287	downstream	lr=1,lr=2	mapping2.wing	imm	302
NC_037652.1	4803000	4803750	10.4	0.4133	gene-LOC726331	Octalpha2R	0	inside	lr=1,lr=2	gene-LOC107965582	No_ID_mapped	53521	downstream	lr=?	mapping2.wing	pac	85
NC_037652.1	4838000	4838750	4.2	0.3657	gene-LOC726331	Octalpha2R	0	inside	lr=2	gene-LOC107965582	No_ID_mapped	88521	downstream	lr=?	mapping2.wing	pac	441
NC_037652.1	5131250	5131750	3.3	0.3881	gene-LOC411569	rols	0	inside	lr=1	gene-LOC102654477	No_ID_mapped	3963	upstream	lr=1	mapping2.wing	pac	537
NC_037652.1	5394000	5394750	518.1	29.4768	gene-Wat	No_OrthoPara	11530	downstream	lr=1	gene-LOC408534	No_OrthoPara	36267	downstream	lr=1	mapping2.wing	hexmcd	263
NC_037652.1	5396120	5396710	203.3	21.6712	gene-Wat	No_OrthoPara	13490	downstream	lr=1	gene-LOC408534	No_OrthoPara	34147	downstream	lr=1	mapping2.wing	imm	433
NC_037652.1	5439500	5440000	7.6	0.3781	gene-LOC408534	No_OrthoPara	6720	upstream	lr=1	gene-LOC551957	hdc	54365	downstream	lr=?	mapping2.wing	pac	201
NC_037652.1	5542580	5543350	406	22.2319	gene-LOC551957	hdc	0	inside	lr=1,lr=2	gene-LOC107965567	No_ID_mapped	5939	upstream	lr=1	mapping2.wing	imm	227
NC_037652.1	5593750	5594730	610.4	30.4957	gene-LOC551957	hdc	0	inside	lr=1,lr=1,lr=2,lr=3	gene-LOC107965564	No_OrthoPara	10540,10770	downstream	lr=1,lr=1,lr=2	mapping2.wing	hexmcd,imm	134
NC_037652.1	5657490	5658080	190.3	19.8864	gene-LOC102653594	No_ID_mapped	0	inside	lr=1	gene-Mir9882	No_ID_mapped	9691	upstream	lr=1	mapping2.wing	imm	448
NC_037652.1	6012750	6013500	2.9	0.3674	gene-LOC726068	mspo	5401	upstream	lr=1	gene-LOC409664	CG6511	19431	downstream	lr=1	mapping2.wing	pac	581
NC_037652.1	6245250	6246280	765.9	29.5617	gene-LOC726302	sr	0	inside	lr=1,lr=2,lr=3,lr=4,lr=5,lr=6,lr=7,lr=8,lr=9,lr=3,lr=4	gene-LOC408531	CG9849	12498,13028	upstream	lr=1,lr=2,lr=3,lr=4,lr=5,lr=6,lr=7,lr=8,lr=9,lr=3,lr=4	mapping2.wing	hexmcd,imm	84
NC_037652.1	6247690	6249250	1410.6	33.5499	gene-LOC726302	sr	0	inside	lr=1,lr=2,lr=3,lr=4,lr=1,lr=2,lr=3,lr=4,lr=5,lr=6,lr=7,lr=8	gene-LOC408531	CG9849	15858,15998	upstream	lr=1,lr=2,lr=3,lr=4,lr=5,lr=1,lr=2,lr=3,lr=4,lr=5,lr=6,lr=7,lr=8	mapping2.wing	hexmcd,imm	2
NC_037652.1	6250020	6250880	537.5	22.8437	gene-LOC726302	sr	0	inside	lr=3,lr=4,lr=5,lr=6,lr=7,lr=8	gene-LOC408531	CG9849	17628	upstream	lr=3,lr=4,lr=5,lr=6,lr=7,lr=8	mapping2.wing	imm	150
NC_037652.1	6424500	6425250	2.5	0.3871	gene-LOC726458	Ets96B	0	inside	lr=1	gene-LOC102653894	Ude	3854	upstream	lr=1	mapping2.wing	pac	641
NC_037652.1	7056580	7057240	356.2	23.4988	gene-Mblk-1	Eip93F	18399	upstream	lr=1,lr=2,lr=3	gene-LOC100578249	No_OrthoPara	70292	upstream	lr=?	mapping2.wing	imm	275
NC_037652.1	7064750	7065890	933.9	31.8736	gene-Mblk-1	Eip93F	26659,26909,27049	upstream	lr=1,lr=2,lr=1,lr=2,lr=3,lr=1,lr=2,lr=3,lr=4	gene-LOC100578249	No_OrthoPara	78552,78802,78942	upstream	lr=?	mapping2.wing	hexmcd,imm,pac	18
NC_037652.1	7077470	7078250	238.3	21.999	gene-Mblk-1	Eip93F	39309,39409	upstream	lr=2,lr=3,lr=2,lr=3,lr=4	gene-LOC100578249	No_OrthoPara	91202,91302	upstream	lr=?	mapping2.wing	imm,pac	391
NC_037652.1	7150500	7151940	993.2	33.4589	gene-LOC408520	Non2	38232,38452,38952	upstream	lr=1,lr=2,lr=3,lr=1,lr=2,lr=3,lr=4,lr=5	gene-LOC410601	No_OrthoPara	42474,42694,43194	downstream	lr=1,lr=2,lr=3,lr=1,lr=2,lr=3,lr=4	mapping2.wing	hexmcd,imm,pac	22
NC_037652.1	7173000	7174070	1208.9	31.898	gene-LOC408520	Non2	16332,16452	upstream	lr=1,lr=2,lr=3,lr=1,lr=2,lr=3,lr=4,lr=5	gene-LOC410601	No_OrthoPara	20574,20694	downstream	lr=1,lr=2,lr=3,lr=1,lr=2,lr=3,lr=4	mapping2.wing	hexmcd,imm	29
NC_037652.1	8426250	8427000	4.3	0.3658	gene-LOC726948	CG34402	0	inside	lr=1,lr=2	gene-LOC102655621	No_ID_mapped	54154	downstream	lr=?	mapping2.wing	pac	422
NC_037652.1	8488500	8489000	2.5	0.3756	gene-LOC726948	CG34402	0	inside	lr=1	gene-LOC113219270	No_ID_mapped	43639	upstream	lr=1	mapping2.wing	pac	643
NC_037652.1	8530000	8530770	324.8	27.8897	gene-LOC726948	CG34402	0	inside	lr=1	gene-LOC113219270	No_ID_mapped	2079,2139	upstream	lr=1	mapping2.wing	hexmcd,imm	308
NC_037652.1	8779000	8780930	1165.3	32.6378	gene-LOC408508	m	1818,1958,718	upstream	lr=1,lr=2,lr=3,lr=1,lr=2,lr=3,lr=4	gene-LOC102655764	No_OrthoPara	8290,8980,9160	upstream	lr=1,lr=2,lr=3,lr=1,lr=2,lr=3,lr=4	mapping2.wing	hexmcd,imm	58
NC_037652.1	8880970	8881580	230.7	19.8525	gene-LOC410578	No_OrthoPara	12052,12132	downstream	lr=1,lr=1,lr=2	gene-LOC107965612	No_ID_mapped	22129,22159	downstream	lr=1,lr=1,lr=2	mapping2.wing	imm,pac	397
NC_037652.1	8884250	8884750	5.7	0.3667	gene-LOC410578	No_OrthoPara	15302	downstream	lr=1,lr=2	gene-LOC107965612	No_ID_mapped	18879	downstream	lr=1,lr=2	mapping2.wing	pac	302
NC_037652.1	9001250	9001750	4.9	0.3593	gene-LOC410577	CG32052	0	inside	lr=1	gene-GstD1	GstD1,GstD10,GstD9,GstD2,GstD4,GstD5,GstD8,GstD7,GstD3	10286	upstream	lr=1	mapping2.wing	pac	371
NC_037652.1	9003000	9003750	3.1	0.3558	gene-LOC410577	CG32052	1972	upstream	lr=1,lr=2	gene-GstD1	GstD1,GstD10,GstD9,GstD2,GstD4,GstD5,GstD8,GstD7,GstD3	8536	upstream	lr=1,lr=2	mapping2.wing	pac	573
NC_037653.1	2310250	2310750	3.5	0.3572	gene-LOC724468	CG16791	0	inside	lr=1	gene-Mir3796	No_ID_mapped	37263	upstream	lr=1	mapping2.wing	pac	535
NC_037653.1	3214250	3214750	6.4	0.3727	gene-Mir3797	No_ID_mapped	14673	downstream	lr=1	gene-LOC102656603	No_ID_mapped	19615	upstream	lr=1	mapping2.wing	pac	266
NC_037653.1	3273750	3274750	982.3	33.8921	gene-LOC107965700	No_ID_mapped	10354	downstream	lr=1,lr=2	gene-LOC100577695	No_ID_mapped	25898	downstream	lr=1,lr=2	mapping2.wing	hexmcd	98
NC_037653.1	3338590	3339350	363.3	21.1922	gene-LOC107965727	No_ID_mapped	4444	downstream	lr=1,lr=2	gene-LOC102656349	No_OrthoPara	5919	upstream	lr=1,lr=2	mapping2.wing	imm	263
NC_037653.1	3483500	3484500	14	0.4657	gene-LOC102656349	No_OrthoPara	0	inside	lr=1,lr=2,lr=3	gene-LOC107965724,gene-Miriab-4	No_ID_mapped,No_ID_mapped	7642	downstream,upstream	lr=1,lr=2	mapping2.wing	pac	23
NC_037653.1	3555250	3556000	2.8	0.3557	gene-LOC102656349,gene-LOC410643	abd-A	0	inside	lr=1,lr=2	gene-LOC102656349,gene-LOC410643	abd-A	0	inside	lr=1,lr=2,lr=3	mapping2.wing	pac	605
NC_037653.1	3700000	3700750	9.1	0.3829	gene-Ubx	Ubx	0	inside	lr=1,lr=2,lr=3	gene-Mir6002	No_ID_mapped	55125	upstream	lr=?	mapping2.wing	pac	130
NC_037653.1	3762000	3762750	4	0.3769	gene-Ubx	Ubx	0	inside	lr=1,lr=2,lr=3	gene-LOC102655707	No_ID_mapped	71928	downstream	lr=?	mapping2.wing	pac	459
NC_037653.1	3764250	3764750	3.2	0.3668	gene-Ubx	Ubx	0	inside	lr=1,lr=3,lr=4	gene-LOC102655707	No_ID_mapped	69678	downstream	lr=?	mapping2.wing	pac	547
NC_037653.1	3765500	3766250	3.6	0.3893	gene-Ubx	Ubx	0	inside	lr=1,lr=2,lr=3,lr=4	gene-LOC102655707	No_ID_mapped	68428	downstream	lr=?	mapping2.wing	pac	494
NC_037653.1	3808500	3809250	3.1	0.352	gene-Ubx	Ubx	0	inside	lr=3,lr=4,lr=5	gene-LOC102655707	No_ID_mapped	25428	downstream	lr=1,lr=2	mapping2.wing	pac	576
NC_037653.1	3813500	3814500	969.2	30.2898	gene-Ubx	Ubx	0	inside	lr=1,lr=2,lr=3,lr=4	gene-LOC102655707	No_ID_mapped	20428	downstream	lr=1,lr=2,lr=3	mapping2.wing	hexmcd	102
NC_037653.1	3821750	3822250	503.1	28.12	gene-Ubx	Ubx	999	downstream	lr=2,lr=3,lr=4	gene-LOC102655707	No_ID_mapped	12178	downstream	lr=2,lr=3,lr=4	mapping2.wing	hexmcd	277
NC_037653.1	3845000	3845500	444.2	29.4738	gene-LOC102655707	No_ID_mapped	0	inside	lr=1,lr=2,lr=3	gene-Ubx	Ubx	24249	downstream	lr=1,lr=2,lr=3	mapping2.wing	hexmcd	307
NC_037653.1	3968250	3969000	625.3	28.3351	gene-Antp	Antp	0	inside	lr=1,lr=2	gene-LOC100578558	No_ID_mapped	48767	upstream	lr=1,lr=2	mapping2.wing	hexmcd	224
NC_037653.1	4044520	4045130	156.2	20.5206	gene-Antp	Antp	7549	downstream	lr=1	gene-LOC102655316	No_ID_mapped	11181	downstream	lr=1,lr=2	mapping2.wing	imm	493
NC_037653.1	4314250	4315000	342.6	27.1642	gene-LOC113219315	No_ID_mapped	819,909	downstream	lr=1	gene-Mir993	No_ID_mapped	1808,1898	upstream	lr=1	mapping2.wing	hexmcd,imm	383
NC_037653.1	4435890	4436870	1143	31.5273	gene-LOC410648	pb	13197,13307	upstream	lr=1,lr=1,lr=2	gene-LOC113219327	No_OrthoPara	26948,27068	upstream	lr=1,lr=1,lr=2	mapping2.wing	hexmcd,imm	15
NC_037653.1	5048250	5049000	608.5	27.1057	gene-LOC409655	No_OrthoPara	0	inside	lr=1,lr=2,lr=3	gene-LOC412890	No_OrthoPara	31145	downstream	lr=1,lr=2,lr=3	mapping2.wing	hexmcd	231
NC_037653.1	5068000	5068750	374.2	28.0035	gene-LOC409655	No_OrthoPara	0	inside	lr=1,lr=2	gene-LOC412890	No_OrthoPara	11395	downstream	lr=1,lr=2	mapping2.wing	hexmcd	362
NC_037653.1	5383250	5384000	13	0.4188	gene-LOC550708	mib1	0	inside	lr=1,lr=2,lr=3,lr=4,lr=5	gene-LOC102654623	No_ID_mapped	1767	upstream	lr=1,lr=2	mapping2.wing	pac	33
NC_037653.1	5580250	5581250	13.5	0.3801	gene-LOC550708	mib1	0	inside	lr=1,lr=2,lr=3,lr=4,lr=5	gene-Mir133	No_ID_mapped	66695	downstream	lr=?	mapping2.wing	pac	26
NC_037653.1	5728250	5729000	6.8	0.3751	gene-LOC550708	mib1	0	inside	lr=1,lr=2,lr=3,lr=4,lr=5,lr=6	gene-LOC726418	No_OrthoPara	137643	upstream	lr=?	mapping2.wing	pac	247
NC_037653.1	6320500	6321500	645.2	28.9325	gene-LOC410657	acj6	1060	upstream	lr=1,lr=2	gene-LOC551871	hoe1	13204	upstream	lr=1,lr=2	mapping2.wing	hexmcd	212
NC_037653.1	6435500	6436250	328	29.2765	gene-LOC100578474	No_ID_mapped	0	inside	lr=1	gene-TRNAK-CUU-6	No_ID_mapped	14806	upstream	lr=1	mapping2.wing	hexmcd	387
NC_037653.1	6735000	6736000	399.3	27.7407	gene-TRNAC-GCA-3	No_ID_mapped	2553,2603,2803	upstream	lr=1,lr=1,lr=2	gene-LOC410639	No_OrthoPara	4395,4415,4645	upstream	lr=1,lr=1,lr=2	mapping2.wing	hexmcd,imm,pac	42
